# Supplementary material for: An agent-based algorithm resembles behaviour of tree-dwelling bats under fission–fusion dynamics
Source: Sci Rep. 2020 Oct 8;10:16793. doi: 10.1038/s41598-020-72999-0 (PMC7545098; doi:10.1038/s41598-020-72999-0)
Supplement: Supplementary file 1 — Supplementary Code [file 41598_2020_72999_MOESM1_ESM.zip]

Archive with 9 entries (9 files):
- BathMovement2D.m
- MainNetopiere2D_opakovaneSpustenia.m
- PointInArea2D.m
- RandomSpeed.m
- RandPostupnost.m
- DutinyNewGavurky.mat
- NahodneCisla.mat
- SpeedData.mat
- Readme.txt
