# Supplementary material for: An agent-based algorithm resembles behaviour of tree-dwelling bats under fission–fusion dynamics
Source: Sci Rep. 2020 Oct 8;10:16793. doi: 10.1038/s41598-020-72999-0 (PMC7545098; doi:10.1038/s41598-020-72999-0)
Supplement: Supplementary file 1 — Supplementary Code [file 41598_2020_72999_MOESM1_ESM.zip › BathMovement2D.m]

function [ Bath, pomBathHome7, pomBathHome68, pomBathHome10 ] = BathMovement2D(Bath, Simulacny_krok ,Prostredie,Home, SimulacnyCas, Svitanie,cdf,xq, pomBathHome7, pomBathHome68, pomBathHome10 ,Dlzka_simulacie, VzdialenostiDurin, GavurkyElipsa)
%pohyb jedinca, nech sa pohybuje nahodne, svojov rychlostov a tak
% 3 lovim,
% 2 hladam dutinu,
% 1 atraktujem dutinu,
% 0 som v dutine

%Home(:,:)=[ X Y  VyskaStomu atraktuje kolkonetopierovDutine kolkyAtraktuju kvalitaDutiny ]

if (Bath.State==0) % bat is in the roost / netopier je v dutine
    Bath.Atraktujem = false;
    Bath.AtraktujemBonus = false;
    Bath.DobaAtraktovaniaDutiny = 0;
    pomBathHome7(Bath.HomeID,Bath.ID) = 1;
    if (Home(Bath.HomeID,6)==0 && SimulacnyCas < Svitanie) % dutina sa neatraktuje a este nesvita
        
        if (SimulacnyCas > Bath.AtractedGroupSizeTreshold(1,3))
            % pam=Bath.AtractedGroupSizeTreshold(1,1)-(((Bath.AtractedGroupSizeTreshold(1,1)-Bath.AtractedGroupSizeTreshold(1,2))*(SimulacnyCas-Bath.AtractedGroupSizeTreshold(1,3)))/(Bath.AtractedGroupSizeTreshold(1,3)*2-Bath.AtractedGroupSizeTreshold(1,3)));
            pam=Bath.AtractedGroupSizeTreshold(1,2)-((((Bath.AtractedGroupSizeTreshold(1,2)-Bath.AtractedGroupSizeTreshold(1,1))/(Dlzka_simulacie-Bath.AtractedGroupSizeTreshold(1,3))))*(SimulacnyCas-Bath.AtractedGroupSizeTreshold(1,3)));
        else
            pam=Bath.AtractedGroupSizeTreshold(1,2);
        end
        
        if(Home(Bath.HomeID,7)<pam) % sum(pomBathHome7(Bath.HomeID,:),2)<pam)
            nb(1,1) = Prostredie(1,1)+(((Prostredie(1,2)-Prostredie(1,1))/10000)*randi([1,9999],1)); %9 a 1 aby som nesiel cez hranu priestoru
            nb(1,2) = Prostredie(2,1)+(((Prostredie(2,2)-Prostredie(2,1))/10000)*randi([1,9999],1));
            Bath.V_M = [(nb(1,1)-Bath.A_P(1,1)) (nb(1,2)-Bath.A_P(1,2))];
            Bath.A_S =RandomSpeed(cdf, xq);
            c=sqrt((0.5)^2/(Bath.V_M(1,1)^2 + Bath.V_M(1,2)^2));
            BodC= [(Bath.A_P(1,1)+(c*(Bath.V_M(1,1)))), ...
                (Bath.A_P(1,2)+(c*(Bath.V_M(1,2)))) ];
            Bath.A_P = BodC; % posunute  o Bath.A_S
            Bath.State=2;
            pomBathHome7(Bath.HomeID,Bath.ID) = 0;
            Bath.HomeID = 0;
        else
            %ostavam v dutine koli AtractedGroupSizeTreshold
            pomBathHome7(Bath.HomeID,Bath.ID) = 1;
        end
        
        return;
    elseif (SimulacnyCas > Svitanie) % svita,
        % netopier ostava  v dutine
        pomBathHome7(Bath.HomeID,Bath.ID) = 1;
        return;
    else
        % netopier je v dutine
        
        return
    end
    
elseif (Bath.State==1)% atraktujem dutinu az do svitania
    Bath.Atraktujem = true;
    pomBathHome68(Bath.HomeID,Bath.ID) = 1;
    pomBathHome10(Bath.HomeID,Bath.ID) = Bath.VzdialenostAtrakcieDutiny;
    
    if (Bath.DobaAtraktovaniaDutiny <=SimulacnyCas)
        if (Bath.AtraktujemBonus==false) && ((((Home(Bath.HomeID,8)-1)^2) /2)>=1) % pre exponenicalny cas
            %         if (Bath.AtraktujemBonus==false) && ((Bath.BonusTimeAtracting*(Home(Bath.HomeID,8)-1))>=1)    % pre linearny cas
            Bath.AtraktujemBonus = true;
            Bath.State = 1;
            Bath.Atraktujem = true;
            Bath.DobaAtraktovaniaDutiny = SimulacnyCas + (((Home(Bath.HomeID,8)-1)^2) /2); % bonusovy cas
            %             Bath.DobaAtraktovaniaDutiny = SimulacnyCas + Bath.BonusTimeAtracting*(Home(Bath.HomeID,8)-1);
        else
            Bath.State = 0;
            Bath.Atraktujem = false;
            Bath.AtraktujemBonus = false;
            Bath.DobaAtraktovaniaDutiny = 0;
            pomBathHome68(Bath.HomeID,Bath.ID) = 0;
            pomBathHome10(Bath.HomeID,Bath.ID) = 0;
        end
    elseif(SimulacnyCas > (Svitanie+270)) % svitanie 300s pred usvitom
        Bath.State = 0;
        Bath.Atraktujem = false;
        Bath.AtraktujemBonus = false;
        Bath.DobaAtraktovaniaDutiny = 0;
        pomBathHome68(Bath.HomeID,Bath.ID) = 0;
        pomBathHome10(Bath.HomeID,Bath.ID) = 0;
    end
    return;
    
elseif (Bath.State==2)% lietam nahodne a hladam dutinu
    Bath.Atraktujem = false;
    Bath.AtraktujemBonus = false;
    Bath.DobaAtraktovaniaDutiny = 0;
    Bath.HomeID = 0;
    
    if(SimulacnyCas < Svitanie)
        
        % vypocet kde sa mma pohnut mojou rychlostou za dany cas simulacie
        c=sqrt((Bath.A_S/Simulacny_krok)^2/(Bath.V_M(1,1)^2 + Bath.V_M(1,2)^2));
        BodC= [(Bath.A_P(1,1)+(c*(Bath.V_M(1,1)))), ...
            (Bath.A_P(1,2)+(c*(Bath.V_M(1,2)))) ];
        
        % kontrola ci niesom na konci prosredia
        if ( (BodC(1,1)>=Prostredie(1,1)) && (BodC(1,1)<=Prostredie(1,2)) &&...
                (BodC(1,2)>=Prostredie(2,1)) && (BodC(1,2)<=Prostredie(2,2)) )
            % bod je v priestore
            Bath.A_P=BodC;
            Bath.A_S =RandomSpeed(cdf, xq);
            % nahodny smer si zvolim [front back left right]
            V_front = (Bath.Smer(1,1)/100000)*randi([1,100000],1);
            V_back  = (Bath.Smer(1,2)/100000)*randi([1,100000],1);
            V_left  = (Bath.Smer(1,3)/100000)*randi([1,100000],1);
            V_right = (Bath.Smer(1,4)/100000)*randi([1,100000],1);
            if ((V_front-V_back)>=0) % v smere n vektora
                n=[Bath.V_M(1,1) Bath.V_M(1,2)];
                if ((V_left-V_right)>=0) % v smere s vektora
                    s=[-Bath.V_M(1,2) Bath.V_M(1,1)];
                else % v smere -s vektora
                    s=[Bath.V_M(1,2) -Bath.V_M(1,1)];
                end
            else % v smere -n vektora
                n=[-Bath.V_M(1,1) -Bath.V_M(1,2)];
                if ((V_left-V_right)>=0) % v smere s vektora
                    s=[-Bath.V_M(1,2) Bath.V_M(1,1)];
                else % v smere -s vektora
                    s=[Bath.V_M(1,2) -Bath.V_M(1,1)];
                end
            end
            c1=sqrt(((V_front-V_back))^2/(n(1,1)^2 + n(1,2)^2));
            c2=sqrt(((V_left-V_right))^2/(s(1,1)^2 + s(1,2)^2));
            Bath.V_M = [((c1*n(1,1))+(c2*s(1,1)))  ((c1*n(1,2))+(c2*s(1,2)))];
        else
            % bod nie je v priestore, vraciam ho do roviny a dam mu nahodny
            % smerovy vektor
            % https://www.youtube.com/watch?v=qVvvy5hsQwk
            if (BodC(1,1) < Prostredie(1,1))
                P=[Prostredie(1,1) Prostredie(2,1)];
                Q=[Prostredie(1,1) Prostredie(2,2) ];
            elseif (BodC(1,1) > Prostredie(1,2))
                P=[Prostredie(1,2) Prostredie(2,1)];
                Q=[Prostredie(1,2) Prostredie(2,2)];
            elseif (BodC(1,2) < Prostredie(2,1)) %y suradnica dole
                P=[Prostredie(1,1) Prostredie(2,1)];
                Q=[Prostredie(1,2) Prostredie(2,1)];
            elseif (BodC(1,2) > Prostredie(2,2)) %y suradnica hore
                P=[Prostredie(1,1) Prostredie(2,2)];
                Q=[Prostredie(1,2) Prostredie(2,2)];
            else
                disp('zleje'); % zadefinuj P,Q,R
            end
            a=((P(1,2)*Bath.V_M(1,1))-(Bath.A_P(1,2)*Bath.V_M(1,1))-((P(1,1)-Bath.A_P(1,1))*Bath.V_M(1,2)));
            b=(((Q(1,1)-P(1,1))*Bath.V_M(1,2))-((Q(1,2)-P(1,2))*Bath.V_M(1,1)));
            t=a/b;
            BodC = [(P(1,1)+((Q(1,1)-P(1,1))*t)) (P(1,2)+((Q(1,2)-P(1,2))*t))];
            Bath.A_P=BodC;
            nb(1,1) = Prostredie(1,1)+(((Prostredie(1,2)-Prostredie(1,1))/10000)*randi([1,9999],1)); %9 a 1 aby som nesiel cez hranu priestoru
            nb(1,2) = Prostredie(2,1)+(((Prostredie(2,2)-Prostredie(2,1))/10000)*randi([1,9999],1));
            Bath.V_M = [(nb(1,1)-BodC(1,1)) (nb(1,2)-BodC(1,2)) ];
            Bath.A_S =RandomSpeed(cdf, xq);
        end
        
        %kontrola ci niesom pri niektorej z dutin
        %Bath.ZoznamDutin = zeros(1,Bath.IntervalPocuvania+1);
        %Home(:,:)=[ X Y  VyskaStomu atraktuje kolkonetopierovDutine kolkyAtraktuju kvalitaDutiny ]
        
        Home(:,11) = sqrt(((Home(:,1)-Bath.A_P(1,1)).^2)+((Home(:,2)-Bath.A_P(1,2)).^2));
        Home(:,12) = ((acosd((((Bath.V_M(1,1)*(Home(:,1)-Bath.A_P(1,1)))+(Bath.V_M(1,2)*(Home(:,2)-Bath.A_P(1,2))))./((sqrt(Bath.V_M(1,1)^2+Bath.V_M(1,2)^2))*(sqrt((Home(:,1)-Bath.A_P(1,1)).^2+(Home(:,2)-Bath.A_P(1,2)).^2)))))));
        PoslednyNoclah = find(Bath.PamatDutinyposlNoclah(:,2)== max(Bath.PamatDutinyposlNoclah(:,2)));
        Home(:,13) = sqrt(((Home(:,1)- Home(PoslednyNoclah,1)).^2)+((Home(:,2)-Home(PoslednyNoclah,2)).^2));
        
        % vzdialenost penalizacie dutiny vzhladom na potencionalne
        % nebezpecenstvo dravcov ((x-xa)(yb-ya) + ya(xb-xa))/(xb-xa)
        % VzdialenostPenalizacieDutiny = ((SimulacnyCas-FPD_nebezpecenstvo(1,1))*(FPD_nebezpecenstvo(1,4)-FPD_nebezpecenstvo(1,2)) + FPD_nebezpecenstvo(1,2)*(FPD_nebezpecenstvo(1,3)-FPD_nebezpecenstvo(1,1)))/(FPD_nebezpecenstvo(1,3)-FPD_nebezpecenstvo(1,1));
        
        if (Bath.PamatDutinyposlNoclah(PoslednyNoclah,2) > Bath.FPD_nebezpecenstvo(1,1) )
            VzdialenostDutinBlizkoMojhoNoclahu = Bath.FPD_nebezpecenstvo(1,(Bath.FPD_nebezpecenstvo(1,1)*2))+...
                (Bath.FPD_nebezpecenstvo(1,((Bath.FPD_nebezpecenstvo(1,1)*2)+1))-Bath.FPD_nebezpecenstvo(1,(Bath.FPD_nebezpecenstvo(1,1)*2)))*...
                ((1-(SimulacnyCas/Bath.FPD_nebezpecenstvo(1,((Bath.FPD_nebezpecenstvo(1,1)*2)+2)))^Bath.FPD_nebezpecenstvo(1,((Bath.FPD_nebezpecenstvo(1,1)*2)+3)))/...
                (1-(0.5*(SimulacnyCas/Bath.FPD_nebezpecenstvo(1,((Bath.FPD_nebezpecenstvo(1,1)*2)+2)))^Bath.FPD_nebezpecenstvo(1,((Bath.FPD_nebezpecenstvo(1,1)*2)+3)))));
        else
            VzdialenostDutinBlizkoMojhoNoclahu = Bath.FPD_nebezpecenstvo(1,((Bath.PamatDutinyposlNoclah(PoslednyNoclah,2)*2)))+...
                (Bath.FPD_nebezpecenstvo(1,((Bath.PamatDutinyposlNoclah(PoslednyNoclah,2)*2)+1))-Bath.FPD_nebezpecenstvo(1,((Bath.PamatDutinyposlNoclah(PoslednyNoclah,2)*2))))*...
                ((1-(SimulacnyCas/Bath.FPD_nebezpecenstvo(1,((Bath.FPD_nebezpecenstvo(1,1)*2)+2)))^Bath.FPD_nebezpecenstvo(1,((Bath.FPD_nebezpecenstvo(1,1)*2)+3)))/...
                (1-(0.5*(SimulacnyCas/Bath.FPD_nebezpecenstvo(1,((Bath.FPD_nebezpecenstvo(1,1)*2)+2)))^Bath.FPD_nebezpecenstvo(1,((Bath.FPD_nebezpecenstvo(1,1)*2)+3)))));
        end
        
        
        vzd = (Bath.FPD_Dni_nebezpecenstvo(1,((Bath.PamatDutinyposlNoclah(:,3)*2)+2)))'+...
            ((Bath.FPD_Dni_nebezpecenstvo(1,((Bath.PamatDutinyposlNoclah(:,3)*2)+3)))'-(Bath.FPD_Dni_nebezpecenstvo(1,((Bath.PamatDutinyposlNoclah(:,3)*2)+2)))').*...
            ((1 - (SimulacnyCas/ Bath.FPD_Dni_nebezpecenstvo(1,((Bath.FPD_Dni_nebezpecenstvo(1,1)*2)+4)))^(Bath.FPD_Dni_nebezpecenstvo(1,((Bath.FPD_Dni_nebezpecenstvo(1,1)*2)+5)))  )/...
            (1 - 0.5*(SimulacnyCas/ Bath.FPD_Dni_nebezpecenstvo(1,((Bath.FPD_Dni_nebezpecenstvo(1,1)*2)+4)))^(Bath.FPD_Dni_nebezpecenstvo(1,((Bath.FPD_Dni_nebezpecenstvo(1,1)*2)+5)))));
        
        vysl = (VzdialenostiDurin(:,:)>=kron(vzd, ones(1,size(VzdialenostiDurin,1)))) & (VzdialenostiDurin(:,:)>=kron(vzd', ones(size(VzdialenostiDurin,1),1)));
        
        
        % dutiny ktore su atraktovane a som v ich atraktujucej vzdialenosti
        DutAtraktovane = find((Home(:,11) < Home(:,10)) & (Home(:,6)==1)) ;
        
        %ViZoPoKva - Dutiny ktore Vidim v zornom poli a su nad kvalitov      %(Home(:,11) < Bath.ZornePoleVzdialenost) & (Home(:,12) < (Bath.ZornePoleUhol/2))
        %PoNe - Poznam a Nespa                       (Bath.PamatDutinDlhodoba(:,1)==1) & (Bath.PamatDutinyposlNoclah(:,1) == 0) &
        %Spa - Spal                                  (Bath.PamatDutinDlhodoba(:,1)==1) & (Bath.PamatDutinyposlNoclah(:,1) == 1) &
        %Nep - Nepoznam                              (Bath.PamatDutinDlhodoba(:,1)==0) &
        %DalFPD - Dalej od Noclahu                     (Home(:,13)>VzdialenostDutinBlizkoMojhoNoclahu) &
        %BliFPD - Blizko od Noclahu                    (Home(:,13)<=VzdialenostDutinBlizkoMojhoNoclahu) &
        %DalFPD_D - Dalej od innych FPDD               (sum(vysl)==size(Home,1))' &
        %BliFPD_D - Blizko od innych FPDD              (sum(vysl)<size(Home,1))' &
        %Do800 - do 800m od Noclahu                    (VzdialenostiDurin(PoslednyNoclah,:) <= 800)'
        %Nad800 - nad 800m od Noclahu                  (VzdialenostiDurin(PoslednyNoclah,:) > 800)'
        
        
        
        %         ViZoPo, Spa, DalFPD, DalFPD_D, Do800
        ViZoPo_Spa_DalFPD_DalFPD_D_Do800 = find( (Home(:,11) < Bath.ZornePoleVzdialenost) & (Home(:,12) < (Bath.ZornePoleUhol/2))&  (Bath.PamatDutinDlhodoba(:,1)==1) & (Bath.PamatDutinyposlNoclah(:,1) == 1) &(Home(:,13)>VzdialenostDutinBlizkoMojhoNoclahu) & (sum(vysl)==size(Home,1))' &(VzdialenostiDurin(PoslednyNoclah,:) <= 800)');
        %         ViZoPo, PoNe, DalFPD, DalFPD_D, Do800
        ViZoPo_PoNe_DalFPD_DalFPD_D_Do800  = find( (Home(:,11) < Bath.ZornePoleVzdialenost) & (Home(:,12) < (Bath.ZornePoleUhol/2)) &  (Bath.PamatDutinDlhodoba(:,1)==1) & (Bath.PamatDutinyposlNoclah(:,1) == 0) &(Home(:,13)>VzdialenostDutinBlizkoMojhoNoclahu) & (sum(vysl)==size(Home,1))' &(VzdialenostiDurin(PoslednyNoclah,:) <= 800)');
        %         ViZoPo, Nep, DalFPD, DalFPD_D, Do800
        ViZoPo_Nep_DalFPD_DalFPD_D_Do800  = find( (Home(:,11) < Bath.ZornePoleVzdialenost) & (Home(:,12) < (Bath.ZornePoleUhol/2)) &  (Bath.PamatDutinDlhodoba(:,1)==0) &(Home(:,13)>VzdialenostDutinBlizkoMojhoNoclahu) & (sum(vysl)==size(Home,1))' &(VzdialenostiDurin(PoslednyNoclah,:) <= 800)');
        %         ViZoPo, Spa, BliFPD, DalFPD_D, Do800
        ViZoPo_Spa_BliFPD_DalFPD_D_Do800  = find( (Home(:,11) < Bath.ZornePoleVzdialenost) & (Home(:,12) < (Bath.ZornePoleUhol/2)) &  (Bath.PamatDutinDlhodoba(:,1)==1) & (Bath.PamatDutinyposlNoclah(:,1) == 1) &(Home(:,13)<=VzdialenostDutinBlizkoMojhoNoclahu) &(sum(vysl)==size(Home,1))' &(VzdialenostiDurin(PoslednyNoclah,:) <= 800)');
        %         ViZoPo_PoNe, BliFPD, DalFPD_D, Do800
        ViZoPo_PoNe_BliFPD_DalFPD_D_Do800  = find( (Home(:,11) < Bath.ZornePoleVzdialenost) & (Home(:,12) < (Bath.ZornePoleUhol/2)) &(Bath.PamatDutinDlhodoba(:,1)==1) & (Bath.PamatDutinyposlNoclah(:,1) == 0) &(Home(:,13)<=VzdialenostDutinBlizkoMojhoNoclahu) &(sum(vysl)==size(Home,1))' &(VzdialenostiDurin(PoslednyNoclah,:) <= 800)');
        %         ViZoPo, Nep, BliFPD, DalFPD_D, Do800
        ViZoPo_Nep_BliFPD_DalFPD_D_Do800  = find( (Home(:,11) < Bath.ZornePoleVzdialenost) & (Home(:,12) < (Bath.ZornePoleUhol/2))&  (Bath.PamatDutinDlhodoba(:,1)==0) &(Home(:,13)<=VzdialenostDutinBlizkoMojhoNoclahu) &(sum(vysl)==size(Home,1))' &(VzdialenostiDurin(PoslednyNoclah,:) <= 800)');
        %         ViZoPo, Spa, DalFPD, DalFPD_D, Nad800
        ViZoPo_Spa_DalFPD_DalFPD_D_Nad800  = find( (Home(:,11) < Bath.ZornePoleVzdialenost) & (Home(:,12) < (Bath.ZornePoleUhol/2))&  (Bath.PamatDutinDlhodoba(:,1)==1) & (Bath.PamatDutinyposlNoclah(:,1) == 1) &(Home(:,13)>VzdialenostDutinBlizkoMojhoNoclahu) & (sum(vysl)==size(Home,1))' &(VzdialenostiDurin(PoslednyNoclah,:) > 800)');
        %         ViZoPo, PoNe, DalFPD, DalFPD_D, Nad800
        ViZoPo_PoNe_DalFPD_DalFPD_D_Nad800  = find( (Home(:,11) < Bath.ZornePoleVzdialenost) & (Home(:,12) < (Bath.ZornePoleUhol/2))&  (Bath.PamatDutinDlhodoba(:,1)==1) & (Bath.PamatDutinyposlNoclah(:,1) == 0) &(Home(:,13)>VzdialenostDutinBlizkoMojhoNoclahu) & (sum(vysl)==size(Home,1))' &(VzdialenostiDurin(PoslednyNoclah,:) > 800)');
        %         ViZoPo, Nep, DalFPD, DalFPD_D, Nad800
        ViZoPo_Nep_DalFPD_DalFPD_D_Nad800 = find( (Home(:,11) < Bath.ZornePoleVzdialenost) & (Home(:,12) < (Bath.ZornePoleUhol/2))&  (Bath.PamatDutinDlhodoba(:,1)==0) &(Home(:,13)>VzdialenostDutinBlizkoMojhoNoclahu) & (sum(vysl)==size(Home,1))' &(VzdialenostiDurin(PoslednyNoclah,:) > 800)');
        %         ViZoPo_Spa, BliFPD, DalFPD_D, Nad800
        ViZoPo_Spa_BliFPD_DalFPD_D_Nad800 = find( (Home(:,11) < Bath.ZornePoleVzdialenost) & (Home(:,12) < (Bath.ZornePoleUhol/2))&  (Bath.PamatDutinDlhodoba(:,1)==1) & (Bath.PamatDutinyposlNoclah(:,1) == 1) &(Home(:,13)<=VzdialenostDutinBlizkoMojhoNoclahu) &(sum(vysl)==size(Home,1))' &(VzdialenostiDurin(PoslednyNoclah,:) > 800)');
        %         ViZoPo, PoNe, BliFPD, DalFPD_D, Nad800
        ViZoPo_PoNe_BliFPD_DalFPD_D_Nad800 = find( (Home(:,11) < Bath.ZornePoleVzdialenost) & (Home(:,12) < (Bath.ZornePoleUhol/2))& (Bath.PamatDutinDlhodoba(:,1)==1) & (Bath.PamatDutinyposlNoclah(:,1) == 0) &(Home(:,13)<=VzdialenostDutinBlizkoMojhoNoclahu) &(sum(vysl)==size(Home,1))' &(VzdialenostiDurin(PoslednyNoclah,:) > 800)');
        %         ViZoPo, Nep, BliFPD, DalFPD_D, Nad800
        ViZoPo_Nep_BliFPD_DalFPD_D_Nad800 = find( (Home(:,11) < Bath.ZornePoleVzdialenost) & (Home(:,12) < (Bath.ZornePoleUhol/2))&  (Bath.PamatDutinDlhodoba(:,1)==0) &(Home(:,13)<=VzdialenostDutinBlizkoMojhoNoclahu) &(sum(vysl)==size(Home,1))' &(VzdialenostiDurin(PoslednyNoclah,:) > 800)');
        %         ViZoPo, Spa, DalFPD, BliFPD_D,Do800
        ViZoPo_Spa_DalFPD_BliFPD_D_Do800 = find( (Home(:,11) < Bath.ZornePoleVzdialenost) & (Home(:,12) < (Bath.ZornePoleUhol/2))&  (Bath.PamatDutinDlhodoba(:,1)==1) & (Bath.PamatDutinyposlNoclah(:,1) == 1) &(Home(:,13)>VzdialenostDutinBlizkoMojhoNoclahu) & (sum(vysl)<size(Home,1))' &(VzdialenostiDurin(PoslednyNoclah,:) <= 800)');
        %         ViZoPo, PoNe, DalFPD, BliFPD_D,Do800
        ViZoPo_PoNe_DalFPD_BliFPD_D_Do800 = find( (Home(:,11) < Bath.ZornePoleVzdialenost) & (Home(:,12) < (Bath.ZornePoleUhol/2))&  (Bath.PamatDutinDlhodoba(:,1)==1) & (Bath.PamatDutinyposlNoclah(:,1) == 0) &(Home(:,13)>VzdialenostDutinBlizkoMojhoNoclahu) & (sum(vysl)<size(Home,1))' &(VzdialenostiDurin(PoslednyNoclah,:) <= 800)');
        %         ViZoPo, Nep, DalFPD, BliFPD_D,Do800
        ViZoPo_Nep_DalFPD_BliFPD_D_Do800 = find( (Home(:,11) < Bath.ZornePoleVzdialenost) & (Home(:,12) < (Bath.ZornePoleUhol/2))&  (Bath.PamatDutinDlhodoba(:,1)==0) &(Home(:,13)>VzdialenostDutinBlizkoMojhoNoclahu) & (sum(vysl)<size(Home,1))' &(VzdialenostiDurin(PoslednyNoclah,:) <= 800)');
        %         ViZoPo, Spa, BliFPD, BliFPD_D,Do800
        ViZoPo_Spa_BliFPD_BliFPD_D_Do800 = find( (Home(:,11) < Bath.ZornePoleVzdialenost) & (Home(:,12) < (Bath.ZornePoleUhol/2))&  (Bath.PamatDutinDlhodoba(:,1)==1) & (Bath.PamatDutinyposlNoclah(:,1) == 1) &(Home(:,13)<=VzdialenostDutinBlizkoMojhoNoclahu) &(sum(vysl)<size(Home,1))' &(VzdialenostiDurin(PoslednyNoclah,:) <= 800)');
        %         ViZoPo, PoNe, BliFPD, BliFPD_D,Do800
        ViZoPo_PoNe_BliFPD_BliFPD_D_Do800 = find( (Home(:,11) < Bath.ZornePoleVzdialenost) & (Home(:,12) < (Bath.ZornePoleUhol/2))&  (Bath.PamatDutinDlhodoba(:,1)==1) & (Bath.PamatDutinyposlNoclah(:,1) == 0) &(Home(:,13)<=VzdialenostDutinBlizkoMojhoNoclahu) &(sum(vysl)<size(Home,1))' &(VzdialenostiDurin(PoslednyNoclah,:) <= 800)');
        %         ViZoPo, Nep, BliFPD, BliFPD_D,Do800
        ViZoPo_Nep_BliFPD_BliFPD_D_Do800 = find( (Home(:,11) < Bath.ZornePoleVzdialenost) & (Home(:,12) < (Bath.ZornePoleUhol/2))&  (Bath.PamatDutinDlhodoba(:,1)==0) &(Home(:,13)<=VzdialenostDutinBlizkoMojhoNoclahu) &(sum(vysl)<size(Home,1))' &(VzdialenostiDurin(PoslednyNoclah,:) <= 800)');
        %         ViZoPo, Spa, DalFPD, BliFPD_D, Nad800
        ViZoPo_Spa_DalFPD_BliFPD_D_Nad800 = find( (Home(:,11) < Bath.ZornePoleVzdialenost) & (Home(:,12) < (Bath.ZornePoleUhol/2))&  (Bath.PamatDutinDlhodoba(:,1)==1) & (Bath.PamatDutinyposlNoclah(:,1) == 1) &(Home(:,13)>VzdialenostDutinBlizkoMojhoNoclahu) & (sum(vysl)<size(Home,1))' &(VzdialenostiDurin(PoslednyNoclah,:) > 800)');
        %         ViZoPo, PoNe, DalFPD, BliFPD_D,Nad800
        ViZoPo_PoNe_DalFPD_BliFPD_D_Nad800 = find( (Home(:,11) < Bath.ZornePoleVzdialenost) & (Home(:,12) < (Bath.ZornePoleUhol/2))&  (Bath.PamatDutinDlhodoba(:,1)==1) & (Bath.PamatDutinyposlNoclah(:,1) == 0) &(Home(:,13)>VzdialenostDutinBlizkoMojhoNoclahu) & (sum(vysl)<size(Home,1))' &(VzdialenostiDurin(PoslednyNoclah,:) > 800)');
        %         ViZoPo, Nep, DalFPD, BliFPD_D,Nad800
        ViZoPo_Nep_DalFPD_BliFPD_D_Nad800 = find( (Home(:,11) < Bath.ZornePoleVzdialenost) & (Home(:,12) < (Bath.ZornePoleUhol/2))&  (Bath.PamatDutinDlhodoba(:,1)==0) &(Home(:,13)>VzdialenostDutinBlizkoMojhoNoclahu) & (sum(vysl)<size(Home,1))' &(VzdialenostiDurin(PoslednyNoclah,:) > 800)');
        %         ViZoPo, Spa, BliFPD, BliFPD_D,Nad800
        ViZoPo_Spa_BliFPD_BliFPD_D_Nad800 = find( (Home(:,11) < Bath.ZornePoleVzdialenost) & (Home(:,12) < (Bath.ZornePoleUhol/2))&  (Bath.PamatDutinDlhodoba(:,1)==1) & (Bath.PamatDutinyposlNoclah(:,1) == 1) &(Home(:,13)<=VzdialenostDutinBlizkoMojhoNoclahu) &(sum(vysl)<size(Home,1))' &(VzdialenostiDurin(PoslednyNoclah,:) > 800)');
        %         ViZoPo, PoNe, BliFPD, BliFPD_D,Nad800
        ViZoPo_PoNe_BliFPD_BliFPD_D_Nad800 = find( (Home(:,11) < Bath.ZornePoleVzdialenost) & (Home(:,12) < (Bath.ZornePoleUhol/2))&  (Bath.PamatDutinDlhodoba(:,1)==1) & (Bath.PamatDutinyposlNoclah(:,1) == 0) &(Home(:,13)<=VzdialenostDutinBlizkoMojhoNoclahu) &(sum(vysl)<size(Home,1))' &(VzdialenostiDurin(PoslednyNoclah,:) > 800)');
        %         ViZoPo, Nep, BliFPD, BliFPD_D,Nad800
        ViZoPo_Nep_BliFPD_BliFPD_D_Nad800 = find( (Home(:,11) < Bath.ZornePoleVzdialenost) & (Home(:,12) < (Bath.ZornePoleUhol/2))&  (Bath.PamatDutinDlhodoba(:,1)==0) &(Home(:,13)<=VzdialenostDutinBlizkoMojhoNoclahu) &(sum(vysl)<size(Home,1))' &(VzdialenostiDurin(PoslednyNoclah,:) > 800)');
        
        PosledneSpal = find(Bath.PamatDutinyposlNoclah(:,2)== max(Bath.PamatDutinyposlNoclah(:,2)));
        
        plpoklp = find( (Home(:,11) < Bath.ZornePoleVzdialenost) & (Home(:,12) < (Bath.ZornePoleUhol/2)));
        plkolp = (size(ViZoPo_Spa_DalFPD_DalFPD_D_Do800,1)+...
            size(ViZoPo_PoNe_DalFPD_DalFPD_D_Do800,1) +...
            size(ViZoPo_Nep_DalFPD_DalFPD_D_Do800,1)+...
            size(ViZoPo_Spa_BliFPD_DalFPD_D_Do800,1)+...
            size(ViZoPo_PoNe_BliFPD_DalFPD_D_Do800,1)+...
            size(ViZoPo_Nep_BliFPD_DalFPD_D_Do800 ,1)+...
            size(ViZoPo_Spa_DalFPD_DalFPD_D_Nad800  ,1)+...
            size(ViZoPo_PoNe_DalFPD_DalFPD_D_Nad800 ,1)+...
            size(ViZoPo_Nep_DalFPD_DalFPD_D_Nad800 ,1)+...
            size(ViZoPo_Spa_BliFPD_DalFPD_D_Nad800 ,1)+...
            size(ViZoPo_PoNe_BliFPD_DalFPD_D_Nad800  ,1) +...
            size(ViZoPo_Nep_BliFPD_DalFPD_D_Nad800,1)  +...
            size(ViZoPo_Spa_DalFPD_BliFPD_D_Do800 ,1)  +...
            size(ViZoPo_PoNe_DalFPD_BliFPD_D_Do800 ,1)  +...
            size(ViZoPo_Nep_DalFPD_BliFPD_D_Do800  ,1)  +...
            size(ViZoPo_Spa_BliFPD_BliFPD_D_Do800 ,1)  +...
            size(ViZoPo_PoNe_BliFPD_BliFPD_D_Do800  ,1)  +...
            size(ViZoPo_Nep_BliFPD_BliFPD_D_Do800   ,1)  +...
            size(ViZoPo_Spa_DalFPD_BliFPD_D_Nad800    ,1)  +...
            size(ViZoPo_PoNe_DalFPD_BliFPD_D_Nad800  ,1)  +...
            size(ViZoPo_Nep_DalFPD_BliFPD_D_Nad800  ,1)  +...
            size(ViZoPo_Spa_BliFPD_BliFPD_D_Nad800  ,1)  +...
            size(ViZoPo_PoNe_BliFPD_BliFPD_D_Nad800 ,1)  +...
            size(ViZoPo_Nep_BliFPD_BliFPD_D_Nad800 ,1) );
        if (plkolp ~= size(plpoklp,1))
            disp('problem s nesuladom vyhodnotenia dutin');
        end
        
        if (isempty(DutAtraktovane)==0) % je v blizkosti dutna ktora je atraktovana
            for i=1:size(DutAtraktovane)
                vyber(i,:)= [DutAtraktovane(i) Home(DutAtraktovane(i),8)];
            end
            vyber(:,2) = vyber(:,2)/sum(vyber(:,2));
            pomv = randperm(size(vyber,1));
            cislo = rand();
            pomc=0;
            for i=1:size(vyber,1)
                if (cislo>pomc) && (cislo<=pomc+vyber(pomv(1,i),2))
                    kam=vyber(pomv(1,i),:);
                    break;
                end
                pomc=pomc+vyber(pomv(1,i),2);
            end
            nb(1,1) = Home(kam(1,1),1)-Bath.A_P(1,1);
            nb(1,2) = Home(kam(1,1),2)-Bath.A_P(1,2);
            Bath.V_M = [nb(1,1) nb(1,2)];
            if((sqrt((Home(kam(1,1),1)-Bath.A_P(1,1))^2+(Home(kam(1,1),2)-Bath.A_P(1,2))^2))<=(Bath.A_S/Simulacny_krok)) % aby nepreletel dutinu
                BodC= [Home(kam(1,1),1), Home(kam(1,1),2)];
            else
                c=sqrt((Bath.A_S/Simulacny_krok)^2/(Bath.V_M(1,1)^2 + Bath.V_M(1,2)^2));
                BodC= [(Bath.A_P(1,1)+(c*(Bath.V_M(1,1)))), ...
                    (Bath.A_P(1,2)+(c*(Bath.V_M(1,2)))) ];
            end
            Bath.A_P = BodC;
            Bath.A_S = 9; %RandomSpeed(cdf, xq); % aby sa vsetci stihli vratit do dutiny za 300s pri 1600 priestore
            Bath.State = 3;
            Bath.HomeID = kam(1,1);
            
        elseif ((isempty(ViZoPo_Spa_DalFPD_DalFPD_D_Do800)==0) || (isempty(ViZoPo_PoNe_DalFPD_DalFPD_D_Do800)==0) || (isempty(ViZoPo_Nep_DalFPD_DalFPD_D_Do800 )==0) || ...
                (isempty(ViZoPo_Spa_BliFPD_DalFPD_D_Do800)==0) || (isempty(ViZoPo_PoNe_BliFPD_DalFPD_D_Do800)==0) || (isempty(ViZoPo_Nep_BliFPD_DalFPD_D_Do800 )==0) || ...
                (isempty(ViZoPo_Spa_DalFPD_DalFPD_D_Nad800)==0) || (isempty(ViZoPo_PoNe_DalFPD_DalFPD_D_Nad800)==0) || (isempty(ViZoPo_Nep_DalFPD_DalFPD_D_Nad800 )==0) || ...
                (isempty(ViZoPo_Spa_BliFPD_DalFPD_D_Nad800)==0) || (isempty(ViZoPo_PoNe_BliFPD_DalFPD_D_Nad800)==0) || (isempty(ViZoPo_Nep_BliFPD_DalFPD_D_Nad800 )==0) || ...
                (isempty(ViZoPo_Spa_DalFPD_BliFPD_D_Do800)==0) || (isempty(ViZoPo_PoNe_DalFPD_BliFPD_D_Do800)==0) || (isempty(ViZoPo_Nep_DalFPD_BliFPD_D_Do800 )==0) || ...
                (isempty(ViZoPo_Spa_BliFPD_BliFPD_D_Do800)==0) || (isempty(ViZoPo_PoNe_BliFPD_BliFPD_D_Do800)==0) || (isempty(ViZoPo_Nep_BliFPD_BliFPD_D_Do800 )==0) || ...
                (isempty(ViZoPo_Spa_DalFPD_BliFPD_D_Nad800)==0) || (isempty(ViZoPo_PoNe_DalFPD_BliFPD_D_Nad800)==0) || (isempty(ViZoPo_Nep_DalFPD_BliFPD_D_Nad800 )==0) || ...
                (isempty(ViZoPo_Spa_BliFPD_BliFPD_D_Nad800)==0) || (isempty(ViZoPo_PoNe_BliFPD_BliFPD_D_Nad800)==0) || (isempty(ViZoPo_Nep_BliFPD_BliFPD_D_Nad800 )==0) || ...
                (isempty(PosledneSpal)==0))
            % su v blizkosti ine dutiny
            
            vyberset = 0;
            ciselko = 0;
            vyber = [0 0 0];
            num_ViZoPo_Spa_DalFPD_DalFPD_D_Do800 = 15;
            num_ViZoPo_PoNe_DalFPD_DalFPD_D_Do800= 14;
            num_ViZoPo_Nep_DalFPD_DalFPD_D_Do800 = 13;
            num_ViZoPo_Spa_BliFPD_DalFPD_D_Do800 = 12;
            num_ViZoPo_PoNe_BliFPD_DalFPD_D_Do800 = 11;
            num_ViZoPo_Nep_BliFPD_DalFPD_D_Do800  = 10;
            num_ViZoPo_Spa_DalFPD_DalFPD_D_Nad800   = 12;
            num_ViZoPo_PoNe_DalFPD_DalFPD_D_Nad800  = 11;
            num_ViZoPo_Nep_DalFPD_DalFPD_D_Nad800  = 10;
            num_ViZoPo_Spa_BliFPD_DalFPD_D_Nad800 = 9;
            num_ViZoPo_PoNe_BliFPD_DalFPD_D_Nad800  = 8;
            num_ViZoPo_Nep_BliFPD_DalFPD_D_Nad800 = 7;
            num_ViZoPo_Spa_DalFPD_BliFPD_D_Do800 = 12;
            num_ViZoPo_PoNe_DalFPD_BliFPD_D_Do800 = 11;
            num_ViZoPo_Nep_DalFPD_BliFPD_D_Do800  = 10;
            num_ViZoPo_Spa_BliFPD_BliFPD_D_Do800= 9;
            num_ViZoPo_PoNe_BliFPD_BliFPD_D_Do800  = 8;
            num_ViZoPo_Nep_BliFPD_BliFPD_D_Do800   = 7;
            num_ViZoPo_Spa_DalFPD_BliFPD_D_Nad800    = 9;
            num_ViZoPo_PoNe_DalFPD_BliFPD_D_Nad800  = 8;
            num_ViZoPo_Nep_DalFPD_BliFPD_D_Nad800  = 7;
            num_ViZoPo_Spa_BliFPD_BliFPD_D_Nad800  = 6;
            num_ViZoPo_PoNe_BliFPD_BliFPD_D_Nad800 = 5;
            num_ViZoPo_Nep_BliFPD_BliFPD_D_Nad800 = 4;
            
            if (isempty(ViZoPo_Spa_DalFPD_DalFPD_D_Do800)==0)
                if (vyberset == 0)
                    vyber = [ViZoPo_Spa_DalFPD_DalFPD_D_Do800   ones(size(ViZoPo_Spa_DalFPD_DalFPD_D_Do800,1),1)*25     ones(size(ViZoPo_Spa_DalFPD_DalFPD_D_Do800,1),1)*num_ViZoPo_Spa_DalFPD_DalFPD_D_Do800 ];
                    vyberset = 1;
                else
                    vyber = [vyber; ViZoPo_Spa_DalFPD_DalFPD_D_Do800   ones(size(ViZoPo_Spa_DalFPD_DalFPD_D_Do800,1),1)*25     ones(size(ViZoPo_Spa_DalFPD_DalFPD_D_Do800,1),1)*num_ViZoPo_Spa_DalFPD_DalFPD_D_Do800 ];
                end
                ciselko = ciselko + (size(ViZoPo_Spa_DalFPD_DalFPD_D_Do800,1)*num_ViZoPo_Spa_DalFPD_DalFPD_D_Do800);
            end
            if (isempty(ViZoPo_PoNe_DalFPD_DalFPD_D_Do800)==0)
                if (vyberset == 0)
                    vyber = [ViZoPo_PoNe_DalFPD_DalFPD_D_Do800       ones(size(ViZoPo_PoNe_DalFPD_DalFPD_D_Do800,1),1)*24    ones(size(ViZoPo_PoNe_DalFPD_DalFPD_D_Do800,1),1)*num_ViZoPo_PoNe_DalFPD_DalFPD_D_Do800 ];
                    vyberset = 1;
                else
                    vyber = [vyber; ViZoPo_PoNe_DalFPD_DalFPD_D_Do800       ones(size(ViZoPo_PoNe_DalFPD_DalFPD_D_Do800,1),1)*24    ones(size(ViZoPo_PoNe_DalFPD_DalFPD_D_Do800,1),1)*num_ViZoPo_PoNe_DalFPD_DalFPD_D_Do800];
                end
                ciselko = ciselko + (size(ViZoPo_PoNe_DalFPD_DalFPD_D_Do800,1)*num_ViZoPo_PoNe_DalFPD_DalFPD_D_Do800);
            end
            
            if (isempty(ViZoPo_Nep_DalFPD_DalFPD_D_Do800)==0)
                if (vyberset == 0)
                    vyber = [ViZoPo_Nep_DalFPD_DalFPD_D_Do800        ones(size(ViZoPo_Nep_DalFPD_DalFPD_D_Do800,1),1)*23     ones(size(ViZoPo_Nep_DalFPD_DalFPD_D_Do800,1),1)*num_ViZoPo_Nep_DalFPD_DalFPD_D_Do800 ];
                    vyberset = 1;
                else
                    vyber = [vyber; ViZoPo_Nep_DalFPD_DalFPD_D_Do800        ones(size(ViZoPo_Nep_DalFPD_DalFPD_D_Do800,1),1)*23     ones(size(ViZoPo_Nep_DalFPD_DalFPD_D_Do800,1),1)*num_ViZoPo_Nep_DalFPD_DalFPD_D_Do800];
                end
                ciselko = ciselko + (size(ViZoPo_Nep_DalFPD_DalFPD_D_Do800,1)*num_ViZoPo_Nep_DalFPD_DalFPD_D_Do800);
            end
            
            if (isempty(ViZoPo_Spa_BliFPD_DalFPD_D_Do800)==0)
                if (vyberset == 0)
                    vyber = [ViZoPo_Spa_BliFPD_DalFPD_D_Do800        ones(size(ViZoPo_Spa_BliFPD_DalFPD_D_Do800,1),1)*22     ones(size(ViZoPo_Spa_BliFPD_DalFPD_D_Do800,1),1)*num_ViZoPo_Spa_BliFPD_DalFPD_D_Do800];
                    vyberset = 1;
                else
                    vyber = [vyber; ViZoPo_Spa_BliFPD_DalFPD_D_Do800        ones(size(ViZoPo_Spa_BliFPD_DalFPD_D_Do800,1),1)*22     ones(size(ViZoPo_Spa_BliFPD_DalFPD_D_Do800,1),1)*num_ViZoPo_Spa_BliFPD_DalFPD_D_Do800];
                end
                ciselko = ciselko + (size(ViZoPo_Spa_BliFPD_DalFPD_D_Do800,1)*num_ViZoPo_Spa_BliFPD_DalFPD_D_Do800);
            end
            if (isempty(ViZoPo_PoNe_BliFPD_DalFPD_D_Do800)==0)
                if (vyberset == 0)
                    vyber = [ViZoPo_PoNe_BliFPD_DalFPD_D_Do800       ones(size(ViZoPo_PoNe_BliFPD_DalFPD_D_Do800,1),1)*21    ones(size(ViZoPo_PoNe_BliFPD_DalFPD_D_Do800,1),1)*num_ViZoPo_PoNe_BliFPD_DalFPD_D_Do800];
                    vyberset = 1;
                else
                    vyber = [vyber; ViZoPo_PoNe_BliFPD_DalFPD_D_Do800       ones(size(ViZoPo_PoNe_BliFPD_DalFPD_D_Do800,1),1)*21    ones(size(ViZoPo_PoNe_BliFPD_DalFPD_D_Do800,1),1)*num_ViZoPo_PoNe_BliFPD_DalFPD_D_Do800];
                end
                ciselko = ciselko + (size(ViZoPo_PoNe_BliFPD_DalFPD_D_Do800,1)*num_ViZoPo_PoNe_BliFPD_DalFPD_D_Do800);
            end
            if (isempty(ViZoPo_Nep_BliFPD_DalFPD_D_Do800)==0)
                if (vyberset == 0)
                    vyber = [  ViZoPo_Nep_BliFPD_DalFPD_D_Do800        ones(size(ViZoPo_Nep_BliFPD_DalFPD_D_Do800,1),1)*20     ones(size(ViZoPo_Nep_BliFPD_DalFPD_D_Do800,1),1)*num_ViZoPo_Nep_BliFPD_DalFPD_D_Do800];
                    vyberset = 1;
                else
                    vyber = [vyber;   ViZoPo_Nep_BliFPD_DalFPD_D_Do800        ones(size(ViZoPo_Nep_BliFPD_DalFPD_D_Do800,1),1)*20     ones(size(ViZoPo_Nep_BliFPD_DalFPD_D_Do800,1),1)*num_ViZoPo_Nep_BliFPD_DalFPD_D_Do800];
                end
                ciselko = ciselko + (size(ViZoPo_Nep_BliFPD_DalFPD_D_Do800,1)*num_ViZoPo_Nep_BliFPD_DalFPD_D_Do800);
            end
            
            if (isempty(ViZoPo_Spa_DalFPD_DalFPD_D_Nad800)==0)
                if (vyberset == 0)
                    vyber = [   ViZoPo_Spa_DalFPD_DalFPD_D_Nad800       ones(size(ViZoPo_Spa_DalFPD_DalFPD_D_Nad800,1),1)*19    ones(size(ViZoPo_Spa_DalFPD_DalFPD_D_Nad800,1),1)*num_ViZoPo_Spa_DalFPD_DalFPD_D_Nad800];
                    vyberset = 1;
                else
                    vyber = [vyber;    ViZoPo_Spa_DalFPD_DalFPD_D_Nad800       ones(size(ViZoPo_Spa_DalFPD_DalFPD_D_Nad800,1),1)*19    ones(size(ViZoPo_Spa_DalFPD_DalFPD_D_Nad800,1),1)*num_ViZoPo_Spa_DalFPD_DalFPD_D_Nad800];
                end
                ciselko = ciselko + (size(ViZoPo_Spa_DalFPD_DalFPD_D_Nad800,1)*num_ViZoPo_Spa_DalFPD_DalFPD_D_Nad800);
            end
            
            if (isempty(ViZoPo_PoNe_DalFPD_DalFPD_D_Nad800)==0)
                if (vyberset == 0)
                    vyber = [   ViZoPo_PoNe_DalFPD_DalFPD_D_Nad800      ones(size(ViZoPo_PoNe_DalFPD_DalFPD_D_Nad800,1),1)*18   ones(size(ViZoPo_PoNe_DalFPD_DalFPD_D_Nad800,1),1)*num_ViZoPo_PoNe_DalFPD_DalFPD_D_Nad800];
                    vyberset = 1;
                else
                    vyber = [vyber;  ViZoPo_PoNe_DalFPD_DalFPD_D_Nad800      ones(size(ViZoPo_PoNe_DalFPD_DalFPD_D_Nad800,1),1)*18   ones(size(ViZoPo_PoNe_DalFPD_DalFPD_D_Nad800,1),1)*num_ViZoPo_PoNe_DalFPD_DalFPD_D_Nad800];
                end
                ciselko = ciselko + (size(ViZoPo_PoNe_DalFPD_DalFPD_D_Nad800,1)*num_ViZoPo_PoNe_DalFPD_DalFPD_D_Nad800);
            end
            
            if (isempty(ViZoPo_Nep_DalFPD_DalFPD_D_Nad800)==0)
                if (vyberset == 0)
                    vyber = [   ViZoPo_Nep_DalFPD_DalFPD_D_Nad800       ones(size(ViZoPo_Nep_DalFPD_DalFPD_D_Nad800,1),1)*17    ones(size(ViZoPo_Nep_DalFPD_DalFPD_D_Nad800,1),1)*num_ViZoPo_Nep_DalFPD_DalFPD_D_Nad800];
                    vyberset = 1;
                else
                    vyber = [vyber; ViZoPo_Nep_DalFPD_DalFPD_D_Nad800       ones(size(ViZoPo_Nep_DalFPD_DalFPD_D_Nad800,1),1)*17    ones(size(ViZoPo_Nep_DalFPD_DalFPD_D_Nad800,1),1)*num_ViZoPo_Nep_DalFPD_DalFPD_D_Nad800];
                end
                ciselko = ciselko + (size(ViZoPo_Nep_DalFPD_DalFPD_D_Nad800,1)*num_ViZoPo_Nep_DalFPD_DalFPD_D_Nad800);
            end
            
            if (isempty(ViZoPo_Spa_BliFPD_DalFPD_D_Nad800)==0)
                if (vyberset == 0)
                    vyber = [  ViZoPo_Spa_BliFPD_DalFPD_D_Nad800       ones(size(ViZoPo_Spa_BliFPD_DalFPD_D_Nad800,1),1)*16    ones(size(ViZoPo_Spa_BliFPD_DalFPD_D_Nad800,1),1)*num_ViZoPo_Spa_BliFPD_DalFPD_D_Nad800];
                    vyberset = 1;
                else
                    vyber = [vyber; ViZoPo_Spa_BliFPD_DalFPD_D_Nad800       ones(size(ViZoPo_Spa_BliFPD_DalFPD_D_Nad800,1),1)*16    ones(size(ViZoPo_Spa_BliFPD_DalFPD_D_Nad800,1),1)*num_ViZoPo_Spa_BliFPD_DalFPD_D_Nad800];
                end
                ciselko = ciselko + (size(ViZoPo_Spa_BliFPD_DalFPD_D_Nad800,1)*num_ViZoPo_Spa_BliFPD_DalFPD_D_Nad800);
            end
            
            if (isempty(ViZoPo_PoNe_BliFPD_DalFPD_D_Nad800)==0)
                if (vyberset == 0)
                    vyber = [   ViZoPo_PoNe_BliFPD_DalFPD_D_Nad800      ones(size(ViZoPo_PoNe_BliFPD_DalFPD_D_Nad800,1),1)*15   ones(size(ViZoPo_PoNe_BliFPD_DalFPD_D_Nad800,1),1)*num_ViZoPo_PoNe_BliFPD_DalFPD_D_Nad800];
                    vyberset = 1;
                else
                    vyber = [vyber;  ViZoPo_PoNe_BliFPD_DalFPD_D_Nad800      ones(size(ViZoPo_PoNe_BliFPD_DalFPD_D_Nad800,1),1)*15   ones(size(ViZoPo_PoNe_BliFPD_DalFPD_D_Nad800,1),1)*num_ViZoPo_PoNe_BliFPD_DalFPD_D_Nad800];
                end
                ciselko = ciselko + (size(ViZoPo_PoNe_BliFPD_DalFPD_D_Nad800,1)*num_ViZoPo_PoNe_BliFPD_DalFPD_D_Nad800);
            end
            if (isempty(ViZoPo_Nep_BliFPD_DalFPD_D_Nad800)==0)
                if (vyberset == 0)
                    vyber = [   ViZoPo_Nep_BliFPD_DalFPD_D_Nad800       ones(size(ViZoPo_Nep_BliFPD_DalFPD_D_Nad800,1),1)*14    ones(size(ViZoPo_Nep_BliFPD_DalFPD_D_Nad800,1),1)*num_ViZoPo_Nep_BliFPD_DalFPD_D_Nad800];
                    vyberset = 1;
                else
                    vyber = [vyber;  ViZoPo_Nep_BliFPD_DalFPD_D_Nad800       ones(size(ViZoPo_Nep_BliFPD_DalFPD_D_Nad800,1),1)*14    ones(size(ViZoPo_Nep_BliFPD_DalFPD_D_Nad800,1),1)*num_ViZoPo_Nep_BliFPD_DalFPD_D_Nad800];
                end
                ciselko = ciselko + (size(ViZoPo_Nep_BliFPD_DalFPD_D_Nad800,1)*num_ViZoPo_Nep_BliFPD_DalFPD_D_Nad800);
            end
            if (isempty(ViZoPo_Spa_DalFPD_BliFPD_D_Do800)==0)
                if (vyberset == 0)
                    vyber = [  ViZoPo_Spa_DalFPD_BliFPD_D_Do800        ones(size(ViZoPo_Spa_DalFPD_BliFPD_D_Do800,1),1)*13     ones(size(ViZoPo_Spa_DalFPD_BliFPD_D_Do800,1),1)*num_ViZoPo_Spa_DalFPD_BliFPD_D_Do800];
                    vyberset = 1;
                else
                    vyber = [vyber;  ViZoPo_Spa_DalFPD_BliFPD_D_Do800        ones(size(ViZoPo_Spa_DalFPD_BliFPD_D_Do800,1),1)*13     ones(size(ViZoPo_Spa_DalFPD_BliFPD_D_Do800,1),1)*num_ViZoPo_Spa_DalFPD_BliFPD_D_Do800];
                end
                ciselko = ciselko + (size(ViZoPo_Spa_DalFPD_BliFPD_D_Do800,1)*num_ViZoPo_Spa_DalFPD_BliFPD_D_Do800);
            end
            
            if (isempty(ViZoPo_PoNe_DalFPD_BliFPD_D_Do800)==0)
                if (vyberset == 0)
                    vyber = [ ViZoPo_PoNe_DalFPD_BliFPD_D_Do800       ones(size(ViZoPo_PoNe_DalFPD_BliFPD_D_Do800,1),1)*12    ones(size(ViZoPo_PoNe_DalFPD_BliFPD_D_Do800,1),1)*num_ViZoPo_PoNe_DalFPD_BliFPD_D_Do800];
                    vyberset = 1;
                else
                    vyber = [vyber; ViZoPo_PoNe_DalFPD_BliFPD_D_Do800       ones(size(ViZoPo_PoNe_DalFPD_BliFPD_D_Do800,1),1)*12    ones(size(ViZoPo_PoNe_DalFPD_BliFPD_D_Do800,1),1)*num_ViZoPo_PoNe_DalFPD_BliFPD_D_Do800];
                end
                ciselko = ciselko + (size(ViZoPo_PoNe_DalFPD_BliFPD_D_Do800,1)*num_ViZoPo_PoNe_DalFPD_BliFPD_D_Do800);
            end
            
            if (isempty(ViZoPo_Nep_DalFPD_BliFPD_D_Do800)==0)
                if (vyberset == 0)
                    vyber = [ ViZoPo_Nep_DalFPD_BliFPD_D_Do800        ones(size(ViZoPo_Nep_DalFPD_BliFPD_D_Do800,1),1)*11     ones(size(ViZoPo_Nep_DalFPD_BliFPD_D_Do800,1),1)*num_ViZoPo_Nep_DalFPD_BliFPD_D_Do800];
                    vyberset = 1;
                else
                    vyber = [vyber; ViZoPo_Nep_DalFPD_BliFPD_D_Do800        ones(size(ViZoPo_Nep_DalFPD_BliFPD_D_Do800,1),1)*11     ones(size(ViZoPo_Nep_DalFPD_BliFPD_D_Do800,1),1)*num_ViZoPo_Nep_DalFPD_BliFPD_D_Do800];
                end
                ciselko = ciselko + (size(ViZoPo_Nep_DalFPD_BliFPD_D_Do800,1)*num_ViZoPo_Nep_DalFPD_BliFPD_D_Do800);
            end
            
            if (isempty(ViZoPo_Spa_BliFPD_BliFPD_D_Do800)==0)
                if (vyberset == 0)
                    vyber = [ViZoPo_Spa_BliFPD_BliFPD_D_Do800        ones(size(ViZoPo_Spa_BliFPD_BliFPD_D_Do800,1),1)*10      ones(size(ViZoPo_Spa_BliFPD_BliFPD_D_Do800,1),1)*num_ViZoPo_Spa_BliFPD_BliFPD_D_Do800];
                    vyberset = 1;
                else
                    vyber = [vyber; ViZoPo_Spa_BliFPD_BliFPD_D_Do800        ones(size(ViZoPo_Spa_BliFPD_BliFPD_D_Do800,1),1)*10      ones(size(ViZoPo_Spa_BliFPD_BliFPD_D_Do800,1),1)*num_ViZoPo_Spa_BliFPD_BliFPD_D_Do800];
                end
                ciselko = ciselko + (size(ViZoPo_Spa_BliFPD_BliFPD_D_Do800,1)*num_ViZoPo_Spa_BliFPD_BliFPD_D_Do800);
            end
            
            if (isempty(ViZoPo_PoNe_BliFPD_BliFPD_D_Do800)==0)
                if (vyberset == 0)
                    vyber = [ViZoPo_PoNe_BliFPD_BliFPD_D_Do800       ones(size(ViZoPo_PoNe_BliFPD_BliFPD_D_Do800,1),1)*9     ones(size(ViZoPo_PoNe_BliFPD_BliFPD_D_Do800,1),1)*num_ViZoPo_PoNe_BliFPD_BliFPD_D_Do800];
                    vyberset = 1;
                else
                    vyber = [vyber; ViZoPo_PoNe_BliFPD_BliFPD_D_Do800       ones(size(ViZoPo_PoNe_BliFPD_BliFPD_D_Do800,1),1)*9     ones(size(ViZoPo_PoNe_BliFPD_BliFPD_D_Do800,1),1)*num_ViZoPo_PoNe_BliFPD_BliFPD_D_Do800];
                end
                ciselko = ciselko + (size(ViZoPo_PoNe_BliFPD_BliFPD_D_Do800,1)*num_ViZoPo_PoNe_BliFPD_BliFPD_D_Do800);
            end
            
            if (isempty(ViZoPo_Nep_BliFPD_BliFPD_D_Do800)==0)
                if (vyberset == 0)
                    vyber = [ViZoPo_Nep_BliFPD_BliFPD_D_Do800        ones(size(ViZoPo_Nep_BliFPD_BliFPD_D_Do800,1),1)*8      ones(size(ViZoPo_Nep_BliFPD_BliFPD_D_Do800,1),1)*num_ViZoPo_Nep_BliFPD_BliFPD_D_Do800];
                    vyberset = 1;
                else
                    vyber = [vyber; ViZoPo_Nep_BliFPD_BliFPD_D_Do800        ones(size(ViZoPo_Nep_BliFPD_BliFPD_D_Do800,1),1)*8      ones(size(ViZoPo_Nep_BliFPD_BliFPD_D_Do800,1),1)*num_ViZoPo_Nep_BliFPD_BliFPD_D_Do800];
                end
                ciselko = ciselko + (size(ViZoPo_Nep_BliFPD_BliFPD_D_Do800,1)*num_ViZoPo_Nep_BliFPD_BliFPD_D_Do800);
            end
            
            if (isempty(ViZoPo_Spa_DalFPD_BliFPD_D_Nad800)==0)
                if (vyberset == 0)
                    vyber = [ViZoPo_Spa_DalFPD_BliFPD_D_Nad800       ones(size(ViZoPo_Spa_DalFPD_BliFPD_D_Nad800,1),1)*7     ones(size(ViZoPo_Spa_DalFPD_BliFPD_D_Nad800,1),1)*num_ViZoPo_Spa_DalFPD_BliFPD_D_Nad800];
                    vyberset = 1;
                else
                    vyber = [vyber; ViZoPo_Spa_DalFPD_BliFPD_D_Nad800       ones(size(ViZoPo_Spa_DalFPD_BliFPD_D_Nad800,1),1)*7     ones(size(ViZoPo_Spa_DalFPD_BliFPD_D_Nad800,1),1)*num_ViZoPo_Spa_DalFPD_BliFPD_D_Nad800];
                end
                ciselko = ciselko + (size(ViZoPo_Spa_DalFPD_BliFPD_D_Nad800,1)*num_ViZoPo_Spa_DalFPD_BliFPD_D_Nad800);
            end
            if (isempty(ViZoPo_PoNe_DalFPD_BliFPD_D_Nad800)==0)
                if (vyberset == 0)
                    vyber = [ViZoPo_PoNe_DalFPD_BliFPD_D_Nad800      ones(size(ViZoPo_PoNe_DalFPD_BliFPD_D_Nad800,1),1)*6    ones(size(ViZoPo_PoNe_DalFPD_BliFPD_D_Nad800,1),1)*num_ViZoPo_PoNe_DalFPD_BliFPD_D_Nad800];
                    vyberset = 1;
                else
                    vyber = [vyber; ViZoPo_PoNe_DalFPD_BliFPD_D_Nad800      ones(size(ViZoPo_PoNe_DalFPD_BliFPD_D_Nad800,1),1)*6    ones(size(ViZoPo_PoNe_DalFPD_BliFPD_D_Nad800,1),1)*num_ViZoPo_PoNe_DalFPD_BliFPD_D_Nad800];
                end
                ciselko = ciselko + (size(ViZoPo_PoNe_DalFPD_BliFPD_D_Nad800,1)*num_ViZoPo_PoNe_DalFPD_BliFPD_D_Nad800);
            end
            if (isempty(ViZoPo_Nep_DalFPD_BliFPD_D_Nad800)==0)
                if (vyberset == 0)
                    vyber = [ViZoPo_Nep_DalFPD_BliFPD_D_Nad800       ones(size(ViZoPo_Nep_DalFPD_BliFPD_D_Nad800,1),1)*5     ones(size(ViZoPo_Nep_DalFPD_BliFPD_D_Nad800,1),1)*num_ViZoPo_Nep_DalFPD_BliFPD_D_Nad800];
                    vyberset = 1;
                else
                    vyber = [vyber; ViZoPo_Nep_DalFPD_BliFPD_D_Nad800       ones(size(ViZoPo_Nep_DalFPD_BliFPD_D_Nad800,1),1)*5     ones(size(ViZoPo_Nep_DalFPD_BliFPD_D_Nad800,1),1)*num_ViZoPo_Nep_DalFPD_BliFPD_D_Nad800];
                end
                ciselko = ciselko + (size(ViZoPo_Nep_DalFPD_BliFPD_D_Nad800,1)*num_ViZoPo_Nep_DalFPD_BliFPD_D_Nad800);
            end
            
            if (isempty(ViZoPo_Spa_BliFPD_BliFPD_D_Nad800)==0)
                if (vyberset == 0)
                    vyber = [ViZoPo_Spa_BliFPD_BliFPD_D_Nad800       ones(size(ViZoPo_Spa_BliFPD_BliFPD_D_Nad800,1),1)*4     ones(size(ViZoPo_Spa_BliFPD_BliFPD_D_Nad800,1),1)*num_ViZoPo_Spa_BliFPD_BliFPD_D_Nad800];
                    vyberset = 1;
                else
                    vyber = [vyber; ViZoPo_Spa_BliFPD_BliFPD_D_Nad800       ones(size(ViZoPo_Spa_BliFPD_BliFPD_D_Nad800,1),1)*4     ones(size(ViZoPo_Spa_BliFPD_BliFPD_D_Nad800,1),1)*num_ViZoPo_Spa_BliFPD_BliFPD_D_Nad800];
                end
                ciselko = ciselko + (size(ViZoPo_Spa_BliFPD_BliFPD_D_Nad800,1)*num_ViZoPo_Spa_BliFPD_BliFPD_D_Nad800);
            end
            
            if (isempty(ViZoPo_PoNe_BliFPD_BliFPD_D_Nad800)==0)
                if (vyberset == 0)
                    vyber = [ViZoPo_PoNe_BliFPD_BliFPD_D_Nad800      ones(size(ViZoPo_PoNe_BliFPD_BliFPD_D_Nad800,1),1)*3    ones(size(ViZoPo_PoNe_BliFPD_BliFPD_D_Nad800,1),1)*num_ViZoPo_PoNe_BliFPD_BliFPD_D_Nad800];
                    vyberset = 1;
                else
                    vyber = [vyber; ViZoPo_PoNe_BliFPD_BliFPD_D_Nad800      ones(size(ViZoPo_PoNe_BliFPD_BliFPD_D_Nad800,1),1)*3    ones(size(ViZoPo_PoNe_BliFPD_BliFPD_D_Nad800,1),1)*num_ViZoPo_PoNe_BliFPD_BliFPD_D_Nad800];
                end
                ciselko = ciselko + (size(ViZoPo_PoNe_BliFPD_BliFPD_D_Nad800,1)*num_ViZoPo_PoNe_BliFPD_BliFPD_D_Nad800);
            end
            
            if (isempty(ViZoPo_Nep_BliFPD_BliFPD_D_Nad800)==0)
                if (vyberset == 0)
                    vyber = [ViZoPo_Nep_BliFPD_BliFPD_D_Nad800       ones(size(ViZoPo_Nep_BliFPD_BliFPD_D_Nad800,1),1)*2     ones(size(ViZoPo_Nep_BliFPD_BliFPD_D_Nad800,1),1)*num_ViZoPo_Nep_BliFPD_BliFPD_D_Nad800];
                    vyberset = 1;
                else
                    vyber = [vyber; ViZoPo_Nep_BliFPD_BliFPD_D_Nad800       ones(size(ViZoPo_Nep_BliFPD_BliFPD_D_Nad800,1),1)*2     ones(size(ViZoPo_Nep_BliFPD_BliFPD_D_Nad800,1),1)*num_ViZoPo_Nep_BliFPD_BliFPD_D_Nad800];
                end
                ciselko = ciselko + (size(ViZoPo_Nep_BliFPD_BliFPD_D_Nad800,1)*num_ViZoPo_Nep_BliFPD_BliFPD_D_Nad800);
            end
            
            if (isempty(PosledneSpal)==0)
                if (vyberset == 0)
                    vyber = [PosledneSpal                            ones(size(PosledneSpal,1),1)*1                          ones(size(PosledneSpal,1),1)];
                else
                    vyber = [vyber; PosledneSpal                            ones(size(PosledneSpal,1),1)*1                    ones(size(PosledneSpal,1),1)*ceil((ciselko*Bath.NuteneHome)/(1-Bath.NuteneHome))];
                end
                
            end
            
            
            vyber(:,3) = vyber(:,3)/sum(vyber(:,3));
            pomv = randperm(size(vyber,1));
            cislo = rand();
            pomc=0;
            for i=1:size(vyber,1)
                if (cislo>pomc) && (cislo<=pomc+vyber(pomv(1,i),3))
                    kam=vyber(pomv(1,i),:);
                    break;
                end
                pomc=pomc+vyber(pomv(1,i),3);
            end
            nb(1,1) = Home(kam(1,1),1)-Bath.A_P(1,1);
            nb(1,2) = Home(kam(1,1),2)-Bath.A_P(1,2);
            Bath.V_M = [nb(1,1) nb(1,2)];
            if((sqrt((Home(kam(1,1),1)-Bath.A_P(1,1))^2+(Home(kam(1,1),2)-Bath.A_P(1,2))^2))<=(Bath.A_S/Simulacny_krok)) % aby nepreletel dutinu
                BodC= [Home(kam(1,1),1), Home(kam(1,1),2)];
            else
                c=sqrt((Bath.A_S/Simulacny_krok)^2/(Bath.V_M(1,1)^2 + Bath.V_M(1,2)^2));
                BodC= [(Bath.A_P(1,1)+(c*(Bath.V_M(1,1)))), ...
                    (Bath.A_P(1,2)+(c*(Bath.V_M(1,2)))) ];
            end
            Bath.A_P = BodC;
            Bath.A_S = 9; %RandomSpeed(cdf, xq); % aby sa vsetci stihli vratit do dutiny za 300s pri 1600 priestore
            Bath.State = 3;
            Bath.HomeID = kam(1,1);
        else
            % v mojom okoli niesu ziadne dutiny kontrola ci niesom mimo
            % elispy
            
            % zistit ci sa nachadya v elipse gavuriek alebo nie
            
            ccc(1,1) = GavurkyElipsa.S(1,1) +  ((Bath.A_P(1,1)-GavurkyElipsa.S(1,1)) / (sqrt((Bath.A_P(1,1)-GavurkyElipsa.S(1,1))^2 + (Bath.A_P(1,2)-GavurkyElipsa.S(1,2))^2 ))) * (max(GavurkyElipsa.a, GavurkyElipsa.b)+100); %bod mimo elipsu
            ccc(1,2) = GavurkyElipsa.S(1,2) +  ((Bath.A_P(1,2)-GavurkyElipsa.S(1,2)) / (sqrt((Bath.A_P(1,1)-GavurkyElipsa.S(1,1))^2 + (Bath.A_P(1,2)-GavurkyElipsa.S(1,2))^2 ))) * (max(GavurkyElipsa.a, GavurkyElipsa.b)+100);
            
            ka = (( ((ccc(1,1)-GavurkyElipsa.S(1,1))*cosd(GavurkyElipsa.uhol) + (ccc(1,2)-GavurkyElipsa.S(1,2))*sind(GavurkyElipsa.uhol))^2 * GavurkyElipsa.b^2) +( ((ccc(1,2)-GavurkyElipsa.S(1,2))*cosd(GavurkyElipsa.uhol) - (ccc(1,1)-GavurkyElipsa.S(1,1))*sind(GavurkyElipsa.uhol))^2 * GavurkyElipsa.a^2 ));
            %kb = 0;
            kc = -1*(GavurkyElipsa.a^2 * GavurkyElipsa.b^2);
            
            D = -1*(4*ka*kc);
            t1 = (sqrt(D)) / (2*ka);
            t2 = (0 - sqrt(D)) / (2*ka);
            
            if (t1 >=0 && t1 <=1)
                x2 = GavurkyElipsa.S(1,1) + (ccc(1,1)-GavurkyElipsa.S(1,1))*t1;
                y2 = GavurkyElipsa.S(1,2) + (ccc(1,2)-GavurkyElipsa.S(1,2))*t1;
            elseif (t2 >=0 && t2 <=1)
                x2 = GavurkyElipsa.S(1,1) + (ccc(1,1)-GavurkyElipsa.S(1,1))*t2;
                y2 = GavurkyElipsa.S(1,2) + (ccc(1,2)-GavurkyElipsa.S(1,2))*t2;
            end
            
            vzdStred_x2y2 = (sqrt((x2-GavurkyElipsa.S(1,1))^2 + (y2-GavurkyElipsa.S(1,2))^2 ));
            vzdStred_A_P = (sqrt((Bath.A_P(1,1)-GavurkyElipsa.S(1,1))^2 + (Bath.A_P(1,2)-GavurkyElipsa.S(1,2))^2 ));
            
            if (vzdStred_A_P <= vzdStred_x2y2 )
                % som v elipse - nerobim nic
            else
                % niesom v elipse - normalovy vektor zmenim na bod na hrane
                % elipsy
                nb(1,1) = (x2-Bath.A_P(1,1)) / sqrt((x2-Bath.A_P(1,1))^2 + (y2-Bath.A_P(1,2))^2); %vektor na elipsu
                nb(1,2) = (y2-Bath.A_P(1,2)) / sqrt((x2-Bath.A_P(1,1))^2 + (y2-Bath.A_P(1,2))^2); %vektor na elipsu
                
                % nahodny smer si zvolim [front back left right]
                V_front = (Bath.Smer(1,1)/100000)*randi([1,100000],1);
                V_back  = (Bath.Smer(1,2)/100000)*randi([1,100000],1);
                V_left  = (Bath.Smer(1,3)/100000)*randi([1,100000],1);
                V_right = (Bath.Smer(1,4)/100000)*randi([1,100000],1);
                if ((V_front-V_back)>=0) % v smere n vektora
                    n=[Bath.V_M(1,1) Bath.V_M(1,2)];
                    if ((V_left-V_right)>=0) % v smere s vektora
                        s=[-Bath.V_M(1,2) Bath.V_M(1,1)];
                    else % v smere -s vektora
                        s=[Bath.V_M(1,2) -Bath.V_M(1,1)];
                    end
                else % v smere -n vektora
                    n=[-Bath.V_M(1,1) -Bath.V_M(1,2)];
                    if ((V_left-V_right)>=0) % v smere s vektora
                        s=[-Bath.V_M(1,2) Bath.V_M(1,1)];
                    else % v smere -s vektora
                        s=[Bath.V_M(1,2) -Bath.V_M(1,1)];
                    end
                end
                %             c1=sqrt(((V_front-V_back))^2/(n(1,1)^2 + n(1,2)^2));
                c2=sqrt(((V_left-V_right))^2/(s(1,1)^2 + s(1,2)^2));
                %             nd = [((c1*n(1,1))+(c2*s(1,1)))  ((c1*n(1,2))+(c2*s(1,2)))];
                nd = [((c2*s(1,1)))  ((c2*s(1,2)))];
                Bath.V_M = [nb(1,1)+nd(1,1) nb(1,2)+nd(1,1) ];
                
                %                  Bath.V_M = [nb(1,1) nb(1,2)];
            end
        end
    else
        % idem do dutiny kde som predtym spal
        
        PoslednyNoclah = find(Bath.PamatDutinyposlNoclah(:,2)== max(Bath.PamatDutinyposlNoclah(:,2)));
        
        nb(1,1) = Home(PoslednyNoclah,1)-Bath.A_P(1,1);
        nb(1,2) = Home(PoslednyNoclah,2)-Bath.A_P(1,2);
        Bath.V_M = [nb(1,1) nb(1,2)];
        if((sqrt((Home(PoslednyNoclah,1)-Bath.A_P(1,1))^2+(Home(PoslednyNoclah,2)-Bath.A_P(1,2))^2))<=(Bath.A_S/Simulacny_krok)) % aby nepreletel dutinu
            BodC= [Home(PoslednyNoclah,1), Home(PoslednyNoclah,2)];
        else
            c=sqrt((Bath.A_S/Simulacny_krok)^2/(Bath.V_M(1,1)^2 + Bath.V_M(1,2)^2));
            BodC= [(Bath.A_P(1,1)+(c*(Bath.V_M(1,1)))), ...
                (Bath.A_P(1,2)+(c*(Bath.V_M(1,2)))) ];
        end
        Bath.HomeID = PoslednyNoclah;
        Bath.A_P=BodC;
        Bath.A_S = 10; %RandomSpeed(cdf, xq); % aby sa vsetci stihli vratit do dutiny za 300s pri 1600 priestore
        Bath.State = 3;
    end
    
    return;
    
elseif (Bath.State==3)% letim k dutine
    Bath.Atraktujem = false;
    Bath.AtraktujemBonus = false;
    Bath.DobaAtraktovaniaDutiny = 0;
    
    if((sqrt((Home(Bath.HomeID,1)-Bath.A_P(1,1))^2+(Home(Bath.HomeID,2)-Bath.A_P(1,2))^2))<=(Bath.A_S/Simulacny_krok)) % aby nepreletel dutinu
        BodC= [Home(Bath.HomeID,1), Home(Bath.HomeID,2)];
        if ((Home(Bath.HomeID,14)  < (Bath.HranicaZaujmuODutinu)) && (SimulacnyCas < Svitanie))
            % idem prec
            Bath.State = 2;
            Bath.A_P = BodC;
            Bath.A_S = RandomSpeed(cdf, xq); % aby sa vsetci stihli vratit do dutiny za 300s pri 1600 priestore
            Bath.DobaAtraktovaniaDutiny = 0;
            Bath.Atraktujem = false;
            Bath.AtraktujemBonus = false;
            % zapamata si dutinu
            Bath.PamatDutinDlhodoba(Bath.HomeID,1)=1;
        else
            % ostavam
            Bath.State = 1;
            Bath.A_P = BodC;
            Bath.A_S = 0; %RandomSpeed(cdf, xq); % aby sa vsetci stihli vratit do dutiny za 300s pri 1600 priestore
            %             Bath.DobaAtraktovaniaDutiny = SimulacnyCas + fix(Home(Bath.HomeID,5) + Home(Bath.HomeID,7) + 1000/(Svitanie-SimulacnyCas));
            Bath.DobaAtraktovaniaDutiny = SimulacnyCas + fix( (((Home(Bath.HomeID,5)^2))+1) + (Home(Bath.HomeID,7)) + 1000/(Svitanie-SimulacnyCas));
            %         Bath.DobaAtraktovaniaDutiny = SimulacnyCas + 180;
            Bath.Atraktujem = true;
            % zapamata si dutinu
            %         Bath.PamatDutinDenna(Bath.HomeID,1)=1;
            Bath.PamatDutinDlhodoba(Bath.HomeID,1)=1;
        end
        
        
    else
        c=sqrt((Bath.A_S/Simulacny_krok)^2/(Bath.V_M(1,1)^2 + Bath.V_M(1,2)^2));
        BodC= [(Bath.A_P(1,1)+(c*(Bath.V_M(1,1)))), ...
            (Bath.A_P(1,2)+(c*(Bath.V_M(1,2)))) ];
        Bath.State = 3;
        Bath.A_P = BodC;
        Bath.A_S = 8.5; %RandomSpeed(cdf, xq); % aby sa vsetci stihli vratit do dutiny za 300s pri 1600 priestore
        
        %kontrola ci niesom pri niektorej z dutin
        Home(:,11) = sqrt(((Home(:,1)-Bath.A_P(1,1)).^2)+((Home(:,2)-Bath.A_P(1,2)).^2));
        % dutiny ktore su atraktovane a som v ich atraktujucej vzdialenosti
        DutAtraktovane = find((Home(:,11) < Home(:,10)) & (Home(:,6)==1)) ;
        
        if (isempty(DutAtraktovane)==0) % je v blizkosti dutna ktora je atraktovana
            for i=1:size(DutAtraktovane)
                vyber(i,:)= [DutAtraktovane(i) Home(DutAtraktovane(i),8)];
            end
            vyber(:,2) = vyber(:,2)/sum(vyber(:,2));
            pomv = randperm(size(vyber,1));
            cislo = rand();
            pomc=0;
            for i=1:size(vyber,1)
                if (cislo>pomc) && (cislo<=pomc+vyber(pomv(1,i),2))
                    kam=vyber(pomv(1,i),:);
                    break;
                end
                pomc=pomc+vyber(pomv(1,i),2);
            end
            nb(1,1) = Home(kam(1,1),1)-Bath.A_P(1,1);
            nb(1,2) = Home(kam(1,1),2)-Bath.A_P(1,2);
            Bath.V_M = [nb(1,1) nb(1,2)];
            if((sqrt((Home(kam(1,1),1)-Bath.A_P(1,1))^2+(Home(kam(1,1),2)-Bath.A_P(1,2))^2))<=(Bath.A_S/Simulacny_krok)) % aby nepreletel dutinu
                BodC= [Home(kam(1,1),1), Home(kam(1,1),2)];
            else
                c=sqrt((Bath.A_S/Simulacny_krok)^2/(Bath.V_M(1,1)^2 + Bath.V_M(1,2)^2));
                BodC= [(Bath.A_P(1,1)+(c*(Bath.V_M(1,1)))), ...
                    (Bath.A_P(1,2)+(c*(Bath.V_M(1,2)))) ];
            end
            Bath.A_P = BodC;
            Bath.A_S = 9; %RandomSpeed(cdf, xq); % aby sa vsetci stihli vratit do dutiny za 300s pri 1600 priestore
            Bath.State = 3;
            Bath.HomeID = kam(1,1);
        end
    end
    
    return;
    
    
elseif (Bath.State==4)% lietam nahodne a lovim v priestore
    Bath.Atraktujem = false;
    Bath.AtraktujemBonus = false;
    Bath.DobaAtraktovaniaDutiny = 0;
    Bath.HomeID = 0;
    
    % vypocet kde sa mma pohnut mojou rychlostou za dany cas simulacie
    c=sqrt((Bath.A_S/Simulacny_krok)^2/(Bath.V_M(1,1)^2 + Bath.V_M(1,2)^2));
    BodC= [(Bath.A_P(1,1)+(c*(Bath.V_M(1,1)))), ...
        (Bath.A_P(1,2)+(c*(Bath.V_M(1,2)))) ];
    
    % kontrola ci niesom na konci prosredia
    if ( (BodC(1,1)>=Prostredie(1,1)) && (BodC(1,1)<=Prostredie(1,2)) &&...
            (BodC(1,2)>=Prostredie(2,1)) && (BodC(1,2)<=Prostredie(2,2)) )
        % bod je v priestore
        Bath.A_P=BodC;
        Bath.A_S =RandomSpeed(cdf, xq);
        
        % nahodny smer si zvolim [front back left right]
        V_front = (Bath.Smer(1,1)/100000)*randi([1,100000],1);
        V_back  = (Bath.Smer(1,2)/100000)*randi([1,100000],1);
        V_left  = (Bath.Smer(1,3)/100000)*randi([1,100000],1);
        V_right = (Bath.Smer(1,4)/100000)*randi([1,100000],1);
        if ((V_front-V_back)>=0) % v smere n vektora
            n=[Bath.V_M(1,1) Bath.V_M(1,2)];
            if ((V_left-V_right)>=0) % v smere s vektora
                s=[-Bath.V_M(1,2) Bath.V_M(1,1)];
            else % v smere -s vektora
                s=[Bath.V_M(1,2) -Bath.V_M(1,1)];
            end
        else % v smere -n vektora
            n=[-Bath.V_M(1,1) -Bath.V_M(1,2)];
            if ((V_left-V_right)>=0) % v smere s vektora
                s=[-Bath.V_M(1,2) Bath.V_M(1,1)];
            else % v smere -s vektora
                s=[Bath.V_M(1,2) -Bath.V_M(1,1)];
            end
        end
        c1=sqrt(((V_front-V_back))^2/(n(1,1)^2 + n(1,2)^2));
        c2=sqrt(((V_left-V_right))^2/(s(1,1)^2 + s(1,2)^2));
        Bath.V_M = [((c1*n(1,1))+(c2*s(1,1)))  ((c1*n(1,2))+(c2*s(1,2)))];
    else
        % bod nie je v priestore, vraciam ho do roviny a dam mu nahodny
        % smerovy vektor
        % https://www.youtube.com/watch?v=qVvvy5hsQwk
        if (BodC(1,1) < Prostredie(1,1))
            P=[Prostredie(1,1) Prostredie(2,1)];
            Q=[Prostredie(1,1) Prostredie(2,2) ];
        elseif (BodC(1,1) > Prostredie(1,2))
            P=[Prostredie(1,2) Prostredie(2,1)];
            Q=[Prostredie(1,2) Prostredie(2,2)];
        elseif (BodC(1,2) < Prostredie(2,1)) %y suradnica dole
            P=[Prostredie(1,1) Prostredie(2,1)];
            Q=[Prostredie(1,2) Prostredie(2,1)];
        elseif (BodC(1,2) > Prostredie(2,2)) %y suradnica hore
            P=[Prostredie(1,1) Prostredie(2,2)];
            Q=[Prostredie(1,2) Prostredie(2,2)];
        else
            disp('zleje'); % zadefinuj P,Q,R
        end
        a=((P(1,2)*Bath.V_M(1,1))-(Bath.A_P(1,2)*Bath.V_M(1,1))-((P(1,1)-Bath.A_P(1,1))*Bath.V_M(1,2)));
        b=(((Q(1,1)-P(1,1))*Bath.V_M(1,2))-((Q(1,2)-P(1,2))*Bath.V_M(1,1)));
        t=a/b;
        BodC = [(P(1,1)+((Q(1,1)-P(1,1))*t)) (P(1,2)+((Q(1,2)-P(1,2))*t))];
        Bath.A_P=BodC;
        nb(1,1) = Prostredie(1,1)+(((Prostredie(1,2)-Prostredie(1,1))/10000)*randi([1,9999],1)); %9 a 1 aby som nesiel cez hranu priestoru
        nb(1,2) = Prostredie(2,1)+(((Prostredie(2,2)-Prostredie(2,1))/10000)*randi([1,9999],1));
        Bath.V_M = [(nb(1,1)-BodC(1,1)) (nb(1,2)-BodC(1,2)) ];
        Bath.A_S =RandomSpeed(cdf, xq);
    end
    if(SimulacnyCas > Bath.CasLovu)
        Bath.State = 2;
        %         Bath.NuteneHome =1;
        
    end
    return;
    
else
    disp('ERROR: Som v stave ktory neexistuje');
end


end
