# Supplementary material for: An agent-based algorithm resembles behaviour of tree-dwelling bats under fission–fusion dynamics
Source: Sci Rep. 2020 Oct 8;10:16793. doi: 10.1038/s41598-020-72999-0 (PMC7545098; doi:10.1038/s41598-020-72999-0)
Supplement: Supplementary file 1 — Supplementary Code [file 41598_2020_72999_MOESM1_ESM.zip › MainNetopiere2D_opakovaneSpustenia.m]

% SKYBAT simulation
clear; clc;
hodnotanahodnosti= rng('shuffle');
%% ----- SIMULATION PARAMETER -----

for opa=1:1                  % Number of repetitions / Pocet opakovani
    for zyda = 4:4           % Bat shouting distance/ Vzdialenost atrakcie dutiny
        atra=[20 40 80 100]; % Bat shouting distance/ Vzdialenost atrakcie dutiny
        for sub=1:1          % Simulation environment / Prostredie simulacie - nove gavurky
            
            load('NahodneCisla.mat');
            
            if (sub==1)
                namme= 'DutinyNewGavurky';  % x, y, obvod kmeòa v prsnej výške [m], výška stromu [m], výška dutiny [m]
                                            % VzdialenostiDurin - 3D vzdialenost dutin od seba a ostatnych
                                            % GavurkyElipsa / elipsa okolo gavuriek
            end
            load(strcat(namme,'.mat')); % Load input data (cavities position and other parameter, distance matrix,)
            
            PriestorLietanie = 4000; %[meter] Simulation environment = PriestorLietanie + Input caviaties position + PriestorLietanie / Priesto ktory pridam k minimalnym hodnotam
            environment(:,1) = environment(:,1) + PriestorLietanie;
            environment(:,2) = environment(:,2) + PriestorLietanie;
            Prostredie = [0 (max(environment(:,1))+PriestorLietanie); 0 (max(environment(:,2))+PriestorLietanie)]; % Final simulation envronment / prostredie v kotorom sa moze pohybovat
            GavurkyElipsa.S(1,1) =  GavurkyElipsa.S(1,1) + PriestorLietanie;
            GavurkyElipsa.S(1,2) =  GavurkyElipsa.S(1,2) + PriestorLietanie;
            
            load('SpeedData'); % Load input data for the random generation of bat speed with defined parameters
                        
            Numberbaths = 100;          % Number of bat in environment
            Simulacny_krok = 1;         % One simulation step / 1second
            Dlzka_simulacie = 28800;    % Simulation steps / 28800seconds = 8hours
            Svitanie = 28500;           % Sun shine start at 28500 second / zaciatok svitania
            KolkoDni = 120;             % how many continuosly days will be simulated / kolko dni sa ma simlovat za sebou                         
            
            Bath_pozition_SL = true;     % setting for parameter saving / ukaldanie pozicii netopierov
            Home_state_SL = true;        % setting for parameter saving / ukaldanie stavu dutin
            
            %Quality setting / KVALITA POMER
            KvaPomer_vyska = 0.5;
            KvaPomer_exkrementy = 0.5;
            
            NumberHome = size(environment,1);
            IniHomDen1 = randi([1,NumberHome],1);
            
            Bath(1:Numberbaths) = struct(  'A_P',{[0 0]},...  %X Y Actual_Position
                'V_M',{[0 0]},...        %X Y Z Vector_Movement
                'A_S',{0},...            % aktualna rychlost m/s
                'ID',{0},...             % ID netopiera
                'HomeID',{0},...         % Home ID ked je dnu
                'CasLovu',{0},...        % Kolko sekund bude lovit, nahodne 2-3h
                'ZornePoleVzdialenost',{150},... % [m]  zorne pole na detekciu dutiny
                'ZornePoleUhol',{270},...        % [stupne]  zorne pole na detekciu dutiny
                'HranicaZaujmuODutinu',{30},...  % hranica zaujmu o dutinu to znamena, ze ak je kvalita dutiny pod tak do nej nepojde
                'VzdialenostAtrakcieDutiny',{atra(1,zyda)},...     % vzdialenost atraktovania dutiny
                'DobaAtraktovaniaDutiny',{0},... % doba kolko bude atraktovat dutinu
                'Atraktujem',{false},...         % ci som pipol pocas atrakcie alebo nie
                'AtraktujemBonus',{false},...    % ci som uz atraktoval bonus
                'BonusTimeAtracting',{1},...     % exponencialny (kukni BathMovement2D)  % bonusovy cas na atrakciu v zavislosti od poctu atraktujucich netopierov, linearna funkcia
                'PamatDutinyposlNoclah',{zeros(NumberHome,3)},... % 1 dutiny kde posledne spal , 2stlpec FPD_nebezpecenstvo, 3stlpec FPD_Dni_nebezpecenstvo
                'PamatDutinDlhodoba',{zeros(NumberHome,1)},...    % pamat dutin home ID ==1, podla veku a najvysieho skore  %                 'PamatDutinDenna',{zeros(NumberHome,1)},... % neuvazujem
                'Vek',{0},...            % vek netopiera [dni]
                'NuteneHome',{0.05},...  % nuteny avrat domov
                'FPD_Dni_nebezpecenstvo',{[5 0 0 10 80 40 100 60 120  100 140 120 150 Dlzka_simulacie 2 ]},...    % dni a b (pre dane dni) .... cas alfa
                'FPD_nebezpecenstvo',{[4 0 0 0 10 0 50 10 150 Dlzka_simulacie 2 ]},...   % funkcia penalizacie dutiny vzhladom na nebezpecenstvo, vypocita sa vzdialenost, [a b L alfa]  f(x)=a+(b-a)*(1-(x/L)^alfa)/(1-0,5*(x/L)^alfa)
                'AtractedGroupSizeTreshold', {[40 90 Dlzka_simulacie/2]},...             % a b o .. priamka ci je spokojny s poctom netopierom v dutine
                'Smer',{[2 0.5 0.8 0.8]},...    % smer pohybu [front back left right]
                'State',{0});                   % 3 lovim, 2 hladam dutinu, 1 atraktujem dutinu, 0 som v dutine
            
            %'FPD_nebezpecenstvo',{[0 100 Dlzka_simulacie 20]},... % funkcia penalizacie dutiny vzhladom na nebezpecenstvo, linearna funkcia, [xa ya xb yb]
            
            
            Home=[environment(:,1) environment(:,2) environment(:,3) environment(:,4) environment(:,5)]; % x, y, obvod kmeòa v prsnej výške [m], výška stromu [m], výška dutiny [m]
            Home(:,6) = 0;  % ci je dutina atraktovana
            Home(:,7) = 0;  % kolko netopierov je v dutine
            Home(:,8) = 0;  % kolky atraktuju dutinu
            Home(:,9) = 0;  % pocet exkrementov 0 - 100 v duitne
            Home(:,10) = 0; % na kolko metrov je dutina atraktovana
            Home(:,11) = 0; % pomocna - vzdialenost od agenta
            Home(:,12) = 0; % pomocna - uhol k agentovi
            Home(:,13) = 0; % pomocna - ci ju netopier poozna
            Home(:,14) = 0; % KVALITA dutiny
            BathState = zeros(2,Numberbaths);
            pomBathHome7 = zeros(NumberHome,Numberbaths);
            pomBathHome68 = zeros(NumberHome,Numberbaths);
            pomBathHome10 = zeros(NumberHome,Numberbaths);
            
            clear('environment');
            
            
            %% --- Simulation of individual days / Simulacia jednotlivych dni ----
            for den=1:1:KolkoDni
                disp(strcat('Simulujem den: ',num2str(den),', sme v ',num2str(IniHomDen1)));
                
                %% ----- INICIALIZATIO / INICIALIZACIA -----
                
                % Bat and cavities inicialitaton / inicializacia netopierov a ich premennych, dutin
                if(den==1)
                    for i=1:1:Numberbaths
                        Bath(i).ID = i;
                        [Bath(i).A_P, Bath(i).V_M, Bath(i).A_S ] = PointInArea2D(Prostredie,Home(IniHomDen1,1), Home(IniHomDen1,2),cdf,xq);  % RandomPointInArea2D( Prostredie,cdf,xq);
                        Bath(i).HomeID = IniHomDen1;
                        Bath(i).CasLovu = randi([7200,10800],1); % nahodne sa vygeneruje cas lovu medzi 2 az 3 hodinami
                        %             Bath(i).CasLovu = randi([10,50],1);
                        Bath(i).DobaAtraktovaniaDutiny = 0;
                        Bath(i).Atraktujem = false;
                        Bath(i).AtraktujemBonus = false;
                        Bath(i).Vek = 365;
                        Bath(i).PamatDutinyposlNoclah(IniHomDen1,:) = [1 1 0];
                        Bath(i).PamatDutinDlhodoba(IniHomDen1,1) = 1;
                        %                         Bath(i).PamatDutinDenna(:,1) = 0;
                        Bath(i).State = 4;
                        BathState(:,i) = [Bath(i).ID; Bath(i).State];
                    end
                    Home(:,6) = 0; % ci je dutina atraktovana
                    Home(:,7) = 0; % kolko netopierov je v dutine
                    Home(:,8) = 0; % kolky atraktuju dutinu
                    Home(:,9) = 0; % mnozstvo exkrementov v dutine
                    Home(:,10) = 0; % na kolko metrov je dutina atraktovana
                    Home(IniHomDen1,7) = Numberbaths;
                    Home(IniHomDen1,9) = Home(IniHomDen1,7)*0.1;
                    % kvalita dutiny
                    pom=max(Home(:,5)); % max vyska dutiny v lese
                    Home(:,14) = ((Home(:,5)*(100/pom))*KvaPomer_vyska) + (((-1)*(Home(:,9)-100))*KvaPomer_exkrementy);
                    
                else
                    named = sprintf('%06d',den-1);
                    nameini=strcat(namme,'_',num2str(Bath(1).VzdialenostAtrakcieDutiny),'_',num2str(opa),'_',num2str(atra(1,zyda)),'_DenIni_',named,'.mat');
                    
                    %inicializacny subor
                    load(nameini);
                    Home(:,6) = 0; % ci je dutina atraktovana
                    Home(:,7) = IniHome(:,1); % kolko netopierov je v dutine
                    Home(:,8) = 0; % kolky atraktuju dutinu
                    Home(:,10) = 0; % na kolko metrov je dutina atraktovana
                    for j=1:size(Home,1)
                        if (Home(j,7)==0) % regeneruje sa na, kontrola presahu 100ky
                            Home(j,9) = IniHome(j,2) - 10;
                            if (Home(j,9)<0)
                                Home(j,9)=0;
                            end
                        else % degraduje sa, exkrementy narastaju
                            Home(j,9) = IniHome(j,2) + Home(j,7)*0.1; % exkrementy
                            if (Home(j,9) > 100)
                                Home(j,9) = 100;
                            end
                        end
                    end
                    % kvalita dutiny
                    pom=max(Home(:,5)); % max vyska dutiny v lese
                    Home(:,14) = ((Home(:,5)*(100/pom))*KvaPomer_vyska) + (((-1)*(Home(:,9)-100))*KvaPomer_exkrementy);
                    
                    for i=1:1:Numberbaths
                        [Bath(i).A_P, Bath(i).V_M, Bath(i).A_S ] = PointInArea2D(Prostredie,IniBath(i,1), IniBath(i,2),cdf,xq);  % RandomPointInArea2D( Prostredie,cdf,xq);
                        Bath(i).ID = i;
                        Bath(i).HomeID = IniBath(i,3);
                        Bath(i).CasLovu = randi([7200,10800],1); % nahodne sa vygeneruje cas lovu medzi 2 az 3 hodinami
                        Bath(i).DobaAtraktovaniaDutiny = 0;
                        Bath(i).Atraktujem = false;
                        Bath(i).AtraktujemBonus = false;
                        Bath(i).Vek = IniBath(i,4)+1; %dozil sa dalsieho dna
                        
                        Bath(i).PamatDutinyposlNoclah(:,1:3) = IniBathpamatNOC(i,:,1:3);
                        PoslednyNoclah = find(Bath(i).PamatDutinyposlNoclah(:,2)== max(Bath(i).PamatDutinyposlNoclah(:,2)));
                        if (Bath(i).HomeID == PoslednyNoclah)
                            % spal som v tej istej dutine
                            Bath(i).PamatDutinyposlNoclah(PoslednyNoclah,2) = Bath(i).PamatDutinyposlNoclah(PoslednyNoclah,2)+1;
                            Bath(i).PamatDutinyposlNoclah(PoslednyNoclah,1) = 1; % pamat ze som tam uz spal
                            Bath(i).PamatDutinyposlNoclah(:,3) = fix((Bath(i).PamatDutinyposlNoclah(:,3) - 1) +0.5);
                        else
                            Bath(i).PamatDutinyposlNoclah(:,3) = fix((Bath(i).PamatDutinyposlNoclah(:,3) - 1) +0.5);
                            Bath(i).PamatDutinyposlNoclah(PoslednyNoclah,3) = Bath(i).FPD_Dni_nebezpecenstvo(1,1);
                            Bath(i).PamatDutinyposlNoclah(PoslednyNoclah,2) = 0;
                            Bath(i).PamatDutinyposlNoclah(IniBath(i,3),2) = 1;
                            Bath(i).PamatDutinyposlNoclah(IniBath(i,3),1) = 1;  % pamat ze som tam uz spal
                        end
                        Bath(i).PamatDutinDlhodoba(:,1) = IniBathpamatDLD(i,:);
                        Bath(i).PamatDutinDlhodoba(IniBath(i,3),1) = 1; % aby si zapamatal noclach
                        Bath(i).State = 4;
                        BathState(:,i) = [Bath(i).ID; Bath(i).State];
                    end
                    
                end
                
                
                %% -----Inicialization of savind data / INICIALIZACIE SLEDOVANYCH PARAMETROV -----
                
                if (Bath_pozition_SL)
                    Bath_pozition = zeros((Dlzka_simulacie/Simulacny_krok)+1,5,size(Bath,2)); %rezervovanie pamate pre vysledok X,Y, stav, rychlost, HomeID
                end
                if (Home_state_SL)
                    Home_state = zeros((Dlzka_simulacie/Simulacny_krok)+1,NumberHome,5); %rezervovanie pamate pre vysledok aktraktivita, pocet netopierov
                end
                
                
                %% ----- Simulation of one day / SIMULACIA jedneho dna -----
                % Memory allocation / Zaznam hodnot na zaciatku dna alokacia pamate
                if (Bath_pozition_SL)
                    for i=1:size(Bath,2)
                        Bath_pozition(1,1:5,i) = [Bath(i).A_P(1,1) Bath(i).A_P(1,2) Bath(i).State Bath(i).A_S  Bath(i).HomeID];
                    end
                end
                if (Home_state_SL)
                    Home_state(1,:,:)= [Home(:,6:9) Home(:,14)]; %rezervovanie pamate pre vysledok
                end
                % Simulation of one day / Simulacia
                SimulacnyCas = 0;
                for krok = 1 : 1 : (Dlzka_simulacie/Simulacny_krok)
                    SimulacnyCas=krok*Simulacny_krok; %
                    BathState=RandPostupnost(BathState);
                    pomBathHome7(:,:) = 0;
                    pomBathHome68(:,:) = 0;
                    pomBathHome10(:,:) = 0;
                    
                    for i=1:size(Bath,2)
                        [Bath(BathState(1,i)), pomBathHome7, pomBathHome68, pomBathHome10] = BathMovement2D(Bath(BathState(1,i)),Simulacny_krok, Prostredie ,Home, SimulacnyCas, Svitanie, cdf, xq, pomBathHome7, pomBathHome68, pomBathHome10, Dlzka_simulacie, VzdialenostiDurin, GavurkyElipsa);
                    end
                    
                    % Upgrade home position from new bats state / upgrade home pozicii od netopierov
                    Home(:,6) = ceil(sum(pomBathHome68,2)./(sum(pomBathHome68,2)+1)) ; % ci je dutina atraktovana
                    Home(:,7) = sum(pomBathHome7,2);      % kolko netopierov je v dutine
                    Home(:,8) = sum(pomBathHome68,2);     % kolky atraktuju dutinu
                    Home(:,10) = max(pomBathHome10,[],2); % na aku vzdialenost sa atraktuju dutiny
                    for i=1:size(Bath,2)
                        BathState(:,i) = [Bath(i).ID; Bath(i).State];
                    end
                    
                    
                    % Upgrade exkrements at caviteis / upgrade exkrementy v dutine
                    Home(:,9)= Home(:,9) + (Home(:,7)*0.00005);
                    % kontrola ci exkrementy v dutine neu su vacsie ako 100
                    pom = find(Home(:,9)>100);
                    if (isempty(pom)==0)
                        for k=1:1:size(pom,1)
                            Home(pom(k),9) = 100;
                        end
                    end
                    
                    % Upgade cavities quality at time t / kvalita dutiny, v danom case
                    pom=max(Home(:,5)); % max vyska dutiny v lese
                    Home(:,14) = ((Home(:,5)*(100/pom))*KvaPomer_vyska) + (((-1)*(Home(:,9)-100))*KvaPomer_exkrementy);
                    
                    % Saving parameter / zaznam hodnot
                    if (Bath_pozition_SL)
                        for i=1:size(Bath,2)
                            Bath_pozition(krok+1,1:5,i) = [ Bath(i).A_P(1,1) Bath(i).A_P(1,2) Bath(i).State Bath(i).A_S  Bath(i).HomeID];
                        end
                    end
                    if (Home_state_SL)
                        Home_state(krok+1,:,:)= [ Home(:,6:9) Home(:,14)]; %rezervovanie pamate pre vysledok
                    end
                end
                
                %Save simulation data of one day / ukladanie jednotlivuych dni
                named = sprintf('%06d',den);
                name=strcat(namme,'_',num2str(Bath(1).VzdialenostAtrakcieDutiny),'_',num2str(opa),'_',num2str(atra(1,zyda)),'_' ,named,'.mat');
                nameini=strcat(namme,'_',num2str(Bath(1).VzdialenostAtrakcieDutiny),'_',num2str(opa),'_',num2str(atra(1,zyda)),'_DenIni_',named,'.mat');
                %Create and save inicialization for next day / Inicializacne subory pre nasledujuci den
                IniBath=zeros(Numberbaths,4); %x y home ID vek
                IniBathpamatDLD=zeros(Numberbaths,NumberHome); % ID pamat  'PamatDutinDlhodoba'
                IniBathpamatNOC=zeros(Numberbaths,NumberHome,3); % ID pamat 'PamatDutinyposlNoclah'
                for i=1:size(Bath,2)
                    IniBath(i,:) = [Bath(i).A_P(1,1) Bath(i).A_P(1,2) Bath(i).HomeID  Bath(i).Vek ];
                    IniBathpamatDLD(i,:) = Bath(i).PamatDutinDlhodoba(:,1);
                    IniBathpamatNOC(i,:,:) = Bath(i).PamatDutinyposlNoclah(:,:);
                end
                IniHome=zeros(NumberHome,2); %pocet netopierov v dutine
                IniHome(:,1) = Home(:,7); % pocet netopierov
                IniHome(:,2) = Home(:,9); % kvalita
                
                save(name,'Bath_pozition','Home_state');
                save(nameini,'IniBath','IniHome','IniBathpamatDLD','IniBathpamatNOC' );
                clear('IniHome','IniBath','IniBathpamatDLD', 'IniBathpamatNOC');
            end
        end
    end
end
