# Supplementary material for: An agent-based algorithm resembles behaviour of tree-dwelling bats under fission–fusion dynamics
Source: Sci Rep. 2020 Oct 8;10:16793. doi: 10.1038/s41598-020-72999-0 (PMC7545098; doi:10.1038/s41598-020-72999-0)
Supplement: Supplementary file 1 — Supplementary Code [file 41598_2020_72999_MOESM1_ESM.zip › PointInArea2D.m]

function [ A_P, V_M, A_S  ] = PointInArea2D(Prostredie,Bodx, Body, cfd,xq )
% RandomPointAtCorner vygeneruje nahodny bod na hrane prostredia a
% vygeneruje nahodny smerovy vektor
A_P = [Bodx Body];

% urcenie smeroveho vektora
nb= [0 0];
nb(1,1) = Prostredie(1,1)+(((Prostredie(1,2)-Prostredie(1,1))/10000)*randi([1,9999],1));
nb(1,2) = Prostredie(2,1)+(((Prostredie(2,2)-Prostredie(2,1))/10000)*randi([1,9999],1));


V_M = [(nb(1,1)-Bodx) (nb(1,2)-Body) ];

%A_S = Bath.Speed_limit(1,1)+(((Bath.Speed_limit(1,2)-Bath.Speed_limit(1,1))/100)*randi([0,100],1));
A_S = RandomSpeed(cfd, xq);

end
