# Supplementary material for: An agent-based algorithm resembles behaviour of tree-dwelling bats under fission–fusion dynamics
Source: Sci Rep. 2020 Oct 8;10:16793. doi: 10.1038/s41598-020-72999-0 (PMC7545098; doi:10.1038/s41598-020-72999-0)
Supplement: Supplementary file 1 — Supplementary Code [file 41598_2020_72999_MOESM1_ESM.zip › RandomSpeed.m]

function [ speed ] = RandomSpeed(cdf, xq)
% http://matlabtricks.com/post-44/generate-random-numbers-with-a-given-distribution

% probabilities = [0,0,0,1,7,15,9,8,7,5.5,5,4,3,2.5,2,1.5,1.2,1,0.9,0.7,0.3,0,0  ]; %24hodnot
% x = 1 : 0.5 : 12;
% % do spline interpolation for smoothing
% xq = 1: 0.05 : 12;
% pdf = interp1(x, probabilities, xq, 'spline');
% % remove negative elements due to the spline interpolation
% pdf(pdf < 0) = 0;
% % normalize the function to have an area of 1.0 under it
% pdf = pdf / sum(pdf);
% % the integral of PDF is the cumulative distribution function
% cdf = cumsum(pdf);
% 
% 
% % remove non-unique elements
% [cdf, mask] = unique(cdf);
% xq = xq(mask);

% generate random numbure
randomValues = rand(1, 1);

% inverse interpolation to achieve P(x) -> x projection of the random values
speed = interp1(cdf, xq, randomValues);


% hist(projection, 50);


end
