# Supplementary material for: An agent-based algorithm resembles behaviour of tree-dwelling bats under fission–fusion dynamics
Source: Sci Rep. 2020 Oct 8;10:16793. doi: 10.1038/s41598-020-72999-0 (PMC7545098; doi:10.1038/s41598-020-72999-0)
Supplement: Supplementary file 1 — Supplementary Code [file 41598_2020_72999_MOESM1_ESM.zip › RandPostupnost.m]

function [ BathState_out ] = RandPostupnost( BathState_in )
%nahodna postupnost podla stavu ahgenta
BathState_out=zeros(size(BathState_in,1),size(BathState_in,2));
 pommax = max(BathState_in(2,:));
 pommin = min(BathState_in(2,:));
 poz=1;
 for i=pommin:1:pommax
     b=find(BathState_in(2,:)==i);
     if(isempty(b)==0)
       pom=randperm(size(b,2));
       for j=1:size(b,2)
           BathState_out(:,poz)=BathState_in(:,b(1,pom(1,j)));
           poz=poz+1;
       end
     end
 end

end
