# Supplementary material for: An agent-based algorithm resembles behaviour of tree-dwelling bats under fission–fusion dynamics
Source: Sci Rep. 2020 Oct 8;10:16793. doi: 10.1038/s41598-020-72999-0 (PMC7545098; doi:10.1038/s41598-020-72999-0)
Supplement: Supplementary file 1 — Supplementary Code [file 41598_2020_72999_MOESM1_ESM.zip › Readme.txt]

Files description:

MainNetopiere2D_opakovaneSpustenia.m
 - the main file to run simulation

BathMovement2D.m
 - the function to discribe bat behavior

PointInArea2D.m
 - function to generated random bat position used at the start of simulation (inicialization)

RandPostupnost.m
 - function to generated random bat sequence to used for simulation

RandomSpeed.m and SpeedData.mat
- generate random bat speed and movement vector, Eq. 1 of the paper


Environment data.
 - environment data are saved in the  "DutinyNewGavurky.mat" file


Variable (paper VS MainNetopiere2D_opakovaneSpustenia.m)

The field of perception (FoP) 
  - angle: in the "MainNetopiere2D_opakovaneSpustenia.m" file, in line 52 variable name: 'ZornePoleUhol',{270}
  - distance: in the "MainNetopiere2D_opakovaneSpustenia.m" file, in line 51 variable name:'ZornePoleVzdialenost',{150}

Attracting a roost radius D_{attr} 
  - in the "MainNetopiere2D_opakovaneSpustenia.m" file, in line 54 variable name: 'VzdialenostAtrakcieDutiny',{atra(1,zyda)}

The quality of a roost QR(t) 
  - in the "MainNetopiere2D_opakovaneSpustenia.m" file, in line 123 (resp.150) variable name:the variable Home(:,14) 

The cavity height CH is lad from "DutinyNewGavurky.mat" file

The load of excrements LE (0�100) depends on the number of bat in the roost at time t, at the simulation start only one roost is ocupated by whole bat group

The weight of the cavity height w_{CH}
  - in the "MainNetopiere2D_opakovaneSpustenia.m" file, in line 39 variable name:  KvaPomer_vyska = 0.5;

The weight of load of excrements W_{LE}
  - in the "MainNetopiere2D_opakovaneSpustenia.m" file, in line 39 variable name:  KvaPomer_exkrementy = 0.5;

The distance PD for previously used roosts decreased
  - in the "MainNetopiere2D_opakovaneSpustenia.m" file, in line 63 variable name: 'FPD_Dni_nebezpecenstvo'

The number bats in the roost NRB
  - in the "MainNetopiere2D_opakovaneSpustenia.m" file, in line 74 variable name: 'Home(:,7) = 0;  % kolko netopierov je v dutine'

The number of signalling bats which swarm at the roost NSB
  - in the "MainNetopiere2D_opakovaneSpustenia.m" file, in line 75 variable name: 'Home(:,8) = 0;  % kolky atraktuju dutinu'
